# Supplementary material for: (E)-3-(2-Hy­droxy-5-methyl­phenyl­imino)­indolin-2-one
Source: Acta Crystallogr Sect E Struct Rep Online. 2011 Aug 27;67(Pt 9):o2493. doi: 10.1107/S1600536811034015 (PMC3200761; doi:10.1107/S1600536811034015)
Supplement: Supplementary file 2 [file e-67-o2493-Isup2.hkl]

# 
# h,k,l, Fc-squared, Fo-squared, sigma(Fo-squared) and status flag 
# 
data_I
_shelx_title ' 110602f in P2(1)/c' 
_shelx_refln_list_code          4 
_shelx_F_calc_maximum      149.45 
_exptl_crystal_F_000       528.00 
_reflns_d_resolution_high  0.8403 
 
loop_ 
 _symmetry_equiv_pos_as_xyz 
 'x, y, z' 
 '-x, y+1/2, -z+1/2' 
 '-x, -y, -z' 
 'x, -y-1/2, z-1/2' 
 
_cell_length_a    12.6211 
_cell_length_b     8.7100 
_cell_length_c    11.2835 
_cell_angle_alpha  90.000 
_cell_angle_beta   90.780 
_cell_angle_gamma  90.000 
 
_shelx_F_squared_multiplier     1.000 
 
loop_ 
 _refln_index_h 
 _refln_index_k 
 _refln_index_l 
 _refln_F_squared_calc 
 _refln_F_squared_meas 
 _refln_F_squared_sigma 
 _refln_observed_status 
   2   0   0     1742.78     1614.73     29.71 o 
   3   0   0        1.02        1.26      0.52 o 
   4   0   0        0.34        0.35      0.57 o 
   5   0   0     1191.50     1209.65     16.95 o 
   6   0   0      197.51      223.44      4.32 o 
   7   0   0       24.17       25.63      1.98 o 
   8   0   0      211.55      217.22      4.86 o 
   9   0   0      186.13      202.06      5.01 o 
  10   0   0       27.05       26.57      3.31 o 
  11   0   0        3.04        3.53      3.09 o 
  12   0   0      185.82      182.50      7.38 o 
  13   0   0      200.85      194.08     11.59 o 
  14   0   0      117.24      135.53     10.73 o 
   1   1   0     4004.78     3931.69     50.76 o 
   2   1   0      164.58      153.75      2.82 o 
   3   1   0     1639.62     1637.90     19.03 o 
   4   1   0      271.07      265.25      3.78 o 
   5   1   0     1143.91     1219.94     10.44 o 
   6   1   0        1.32       -1.26      0.84 o 
   7   1   0        0.78        0.41      0.79 o 
   8   1   0       58.45       51.30      1.80 o 
   9   1   0       64.95       59.35      2.08 o 
  10   1   0       55.92       56.40      2.74 o 
  11   1   0      777.86      832.35     12.96 o 
  12   1   0       83.10       90.08      4.88 o 
  13   1   0        0.20        1.67      3.12 o 
  14   1   0        1.84        2.79      4.15 o 
   0   2   0       12.53        9.03      1.70 o 
   1   2   0      706.82      691.31     10.96 o 
   2   2   0     4164.94     4315.49     51.29 o 
   3   2   0     1692.00     1642.46     16.31 o 
   4   2   0      371.58      364.09      5.13 o 
   5   2   0       16.19       10.30      1.94 o 
   6   2   0      220.11      207.19      3.69 o 
   7   2   0       28.91       34.56      1.71 o 
   8   2   0       69.23       64.11      2.08 o 
   9   2   0       17.84       17.84      1.84 o 
  10   2   0       36.63       34.59      3.19 o 
  11   2   0      377.54      393.63      7.40 o 
  12   2   0      302.79      330.38      8.31 o 
  13   2   0        3.20       -0.19      3.75 o 
  14   2   0        0.06       -0.69      4.16 o 
   1   3   0      212.34      198.52      4.93 o 
   2   3   0      155.43      144.80      3.77 o 
   3   3   0       29.74       28.70      1.62 o 
   4   3   0      307.05      335.18      5.11 o 
   5   3   0       29.09       27.05      1.96 o 
   6   3   0     1255.75     1293.85     14.33 o 
   7   3   0      224.40      233.05      5.00 o 
   8   3   0        0.12       -0.09      1.35 o 
   9   3   0        3.27        3.46      1.72 o 
  10   3   0        8.04       10.84      2.45 o 
  11   3   0       50.23       52.21      5.84 o 
  12   3   0      112.87      126.49      5.45 o 
  13   3   0        1.48       -3.07      2.78 o 
  14   3   0       60.98       48.68     15.20 o 
   0   4   0      567.32      601.77     16.04 o 
   1   4   0       93.69       83.26      3.50 o 
   2   4   0        0.18       -0.37      1.25 o 
   3   4   0      118.74      118.39      3.52 o 
   4   4   0       55.99       55.31      2.61 o 
   5   4   0      642.52      667.35      8.08 o 
   6   4   0      211.56      211.57      4.02 o 
   7   4   0       22.47       20.66      2.13 o 
   8   4   0        8.69        9.15      1.92 o 
   9   4   0       42.10       38.55      3.76 o 
  10   4   0       38.45       26.45      3.51 o 
  11   4   0       19.43        7.68      3.11 o 
  12   4   0        4.13       -1.87      2.80 o 
  13   4   0        2.65        0.94      3.17 o 
   1   5   0      303.53      304.83      7.79 o 
   2   5   0      101.39      101.18      4.36 o 
   3   5   0      305.65      318.91      6.67 o 
   4   5   0        6.42        9.42      1.94 o 
   5   5   0       13.01       16.35      2.92 o 
   6   5   0       25.48       23.98      2.74 o 
   7   5   0       25.03       25.44      2.83 o 
   8   5   0       33.35       27.14      3.39 o 
   9   5   0        9.00        8.84      2.87 o 
  10   5   0        8.43        5.71      2.95 o 
  11   5   0        0.00        0.87      2.78 o 
  12   5   0        0.04       -1.48      3.06 o 
  13   5   0       18.55       18.10      4.21 o 
   0   6   0      200.08      196.69      9.36 o 
   1   6   0      160.97      160.14      5.92 o 
   2   6   0        0.22       -0.04      1.90 o 
   3   6   0        3.73       -0.83      2.10 o 
   4   6   0       30.22       28.69      2.80 o 
   5   6   0       69.78       69.86      4.26 o 
   6   6   0      386.88      377.68     10.55 o 
   7   6   0       13.65        4.81      3.30 o 
   8   6   0       67.70       58.44      5.75 o 
   9   6   0       33.83       29.36      4.67 o 
  10   6   0        3.35        0.29      3.26 o 
  11   6   0        0.77        0.66      3.55 o 
  12   6   0       18.38        7.63      4.36 o 
   1   7   0       61.99       61.93      9.27 o 
   2   7   0      119.06      116.83      5.56 o 
   3   7   0       14.02        9.11      3.09 o 
   4   7   0      244.43      246.07     17.24 o 
   5   7   0      109.94       96.16      5.55 o 
   6   7   0       28.61       31.35      4.55 o 
   7   7   0        7.73        2.52      3.03 o 
   8   7   0       18.97       11.70      3.97 o 
   9   7   0        9.17        0.82      3.40 o 
  10   7   0        4.42       -2.59      3.31 o 
  11   7   0       11.34        9.82      4.28 o 
   0   8   0       33.66       25.48      5.63 o 
   1   8   0       42.18       49.57      5.09 o 
   2   8   0        0.01       -1.74      2.58 o 
   3   8   0      198.82      180.27     10.16 o 
   4   8   0       29.59       29.40      4.83 o 
   5   8   0      111.56      115.67      6.29 o 
   6   8   0       47.15       55.88      9.10 o 
   7   8   0        1.91        2.22      3.43 o 
   8   8   0        2.20       -1.79      3.55 o 
   9   8   0        5.72       -2.14      3.94 o 
   1   9   0        0.43       -1.64      2.62 o 
   2   9   0       30.74       24.27      5.97 o 
   3   9   0        5.63        5.94      3.86 o 
   4   9   0        3.68       -2.52      3.26 o 
   5   9   0        3.09        5.36      3.50 o 
   6   9   0        0.11       -2.32      3.41 o 
   7   9   0       11.16        7.90      4.43 o 
   0  10   0        4.32        3.99      4.46 o 
   1  10   0        1.60        3.66      4.76 o 
   2  10   0      118.87      101.02      8.45 o 
   3  10   0       89.59       83.32      8.12 o 
 -14   1   1       17.92       15.35      4.88 o 
 -13   1   1       18.96       20.88      4.59 o 
 -12   1   1        0.71        0.35      2.28 o 
 -11   1   1       14.35       13.98      2.17 o 
 -10   1   1       27.62       27.45      2.00 o 
  -9   1   1      294.41      304.16      4.90 o 
  -8   1   1      282.98      280.73      4.14 o 
  -7   1   1      263.56      258.71      3.73 o 
  -6   1   1     1157.66     1269.66     11.20 o 
  -5   1   1       74.99       84.83      1.75 o 
  -4   1   1       68.46       57.58      1.32 o 
  -3   1   1       93.39      107.97      1.67 o 
  -2   1   1       97.64      121.91     13.95 o 
  -1   1   1     2037.25     1894.66     43.03 o 
   0   1   1     2101.08     1991.12     39.34 o 
   1   1   1       52.51       40.52      1.27 o 
   2   1   1      259.93      269.31      4.07 o 
   3   1   1      566.81      551.82      8.68 o 
   4   1   1        0.50       -0.67      0.52 o 
   5   1   1      165.25      192.39      2.80 o 
   6   1   1       22.07       18.58      1.83 o 
   7   1   1     1504.00     1617.83     13.89 o 
   8   1   1      470.27      478.40      5.60 o 
   9   1   1      322.07      330.06      5.22 o 
  10   1   1      299.48      322.15      5.49 o 
  11   1   1       25.35       20.70      2.67 o 
  12   1   1      184.42      190.40      7.80 o 
  13   1   1       13.65       14.20      4.17 o 
  14   1   1        8.61        8.55      4.41 o 
 -14   2   1       16.18       15.22      4.92 o 
 -13   2   1        1.59        0.13      2.96 o 
 -12   2   1       26.09       31.18      3.83 o 
 -11   2   1       44.15       42.46      4.63 o 
 -10   2   1      163.31      167.45      4.04 o 
  -9   2   1       75.79       76.76      2.73 o 
  -8   2   1       34.49       33.57      1.86 o 
  -7   2   1      125.56      135.96      2.72 o 
  -6   2   1       64.63       72.76      2.08 o 
  -5   2   1       76.31       64.46      2.14 o 
  -4   2   1      697.89      745.41      9.84 o 
  -3   2   1     4507.46     4553.24     69.14 o 
  -2   2   1    22335.44    23346.24    318.85 o 
  -1   2   1      113.12       93.49      2.35 o 
   0   2   1     3902.03     4068.16     44.72 o 
   1   2   1      424.67      413.31      5.13 o 
   2   2   1        0.18       -0.31      0.72 o 
   3   2   1      823.21      793.52     12.47 o 
   4   2   1      286.00      297.24      5.22 o 
   5   2   1      798.98      836.29     10.32 o 
   6   2   1       58.62       56.21      1.60 o 
   7   2   1      111.45      108.82      2.32 o 
   8   2   1       78.72       65.93      2.33 o 
   9   2   1       70.84       74.11      2.97 o 
  10   2   1      186.74      182.06      4.73 o 
  11   2   1      216.52      225.05      5.56 o 
  12   2   1        6.03        1.71      2.42 o 
  13   2   1        9.95       14.29      3.52 o 
  14   2   1        5.77        4.82      5.33 o 
 -14   3   1       45.07       66.17      5.97 o 
 -13   3   1      112.29      117.26      5.91 o 
 -12   3   1        4.24        9.49      3.08 o 
 -11   3   1       60.17       59.77      7.70 o 
 -10   3   1      224.68      220.20      6.52 o 
  -9   3   1      185.37      171.97      5.46 o 
  -8   3   1       67.65       67.37      2.50 o 
  -7   3   1        3.21        5.06      1.22 o 
  -6   3   1       31.56       33.40      1.90 o 
  -5   3   1     2342.96     2559.70     25.65 o 
  -4   3   1      294.72      298.00      4.70 o 
  -3   3   1       32.52       29.94      1.70 o 
  -2   3   1      100.60      106.00      2.96 o 
  -1   3   1      206.36      177.68      4.91 o 
   0   3   1      625.64      623.68     10.91 o 
   1   3   1      277.73      236.22      5.38 o 
   2   3   1        1.15       -0.11      0.70 o 
   3   3   1      151.53      166.65      3.22 o 
   4   3   1      976.35     1073.25     11.93 o 
   5   3   1      547.05      585.75      7.55 o 
   6   3   1       27.33       33.80      1.73 o 
   7   3   1      108.04       97.20      3.14 o 
   8   3   1      104.88      102.10      3.56 o 
   9   3   1      151.89      139.30      4.12 o 
  10   3   1        3.50        1.31      1.97 o 
  11   3   1      113.48      108.45      4.24 o 
  12   3   1       12.01       10.59      3.35 o 
  13   3   1      127.37      150.02      8.16 o 
  14   3   1        0.00       -4.47      4.16 o 
 -13   4   1        1.00       -0.75      3.07 o 
 -12   4   1      180.39      177.43      6.71 o 
 -11   4   1       33.84       37.29      4.21 o 
 -10   4   1        0.12       -2.28      2.25 o 
  -9   4   1        0.81       -1.44      2.10 o 
  -8   4   1        2.37        1.85      2.69 o 
  -7   4   1       78.38       74.56      2.84 o 
  -6   4   1      459.96      442.66      6.80 o 
  -5   4   1      551.90      576.33      8.01 o 
  -4   4   1     1095.30     1192.54     13.68 o 
  -3   4   1       15.82       20.50      1.79 o 
  -2   4   1      201.70      204.80      4.69 o 
  -1   4   1       15.83       17.39      4.74 o 
   0   4   1      276.80      296.63      7.03 o 
   1   4   1      781.11      759.32     13.42 o 
   2   4   1       42.87       42.93      2.29 o 
   3   4   1      338.52      323.73      5.38 o 
   4   4   1       57.26       61.70      2.34 o 
   5   4   1       81.35       87.57      3.56 o 
   6   4   1      312.05      302.46      6.59 o 
   7   4   1       16.00       14.45      2.71 o 
   8   4   1      277.56      280.56      5.90 o 
   9   4   1      516.50      508.76     12.75 o 
  10   4   1      195.39      178.59      6.81 o 
  11   4   1        0.00       -0.60      2.59 o 
  12   4   1       36.57       31.16      4.25 o 
  13   4   1        0.83        2.54      3.22 o 
 -13   5   1       15.42       18.71      9.49 o 
 -12   5   1        4.12        2.30      3.58 o 
 -11   5   1       44.72       45.64      5.55 o 
 -10   5   1       26.90       27.81      4.60 o 
  -9   5   1       31.78       28.44      7.45 o 
  -8   5   1      194.78      191.45      7.43 o 
  -7   5   1        0.49       -3.40      2.27 o 
  -6   5   1       21.74       15.81      2.51 o 
  -5   5   1        6.58        7.88      1.76 o 
  -4   5   1        0.00       -0.82      1.23 o 
  -3   5   1        0.24       -1.69      1.13 o 
  -2   5   1       64.56       62.59      2.90 o 
  -1   5   1      188.16      193.67      5.98 o 
   0   5   1        3.23        2.59      1.75 o 
   1   5   1      901.47      954.61     16.94 o 
   2   5   1      481.20      437.13     10.07 o 
   3   5   1      398.96      383.31      7.43 o 
   4   5   1      354.03      329.70      6.70 o 
   5   5   1       17.49       16.59      3.66 o 
   6   5   1       54.08       47.12      6.30 o 
   7   5   1      187.11      172.59      4.77 o 
   8   5   1      119.69      114.82      4.05 o 
   9   5   1      142.41      137.00      5.61 o 
  10   5   1        9.97        6.15      2.83 o 
  11   5   1        1.38        2.00      2.74 o 
  12   5   1        2.26       -0.46      3.16 o 
  13   5   1       19.12       16.63      4.33 o 
 -12   6   1        6.51        6.40      4.40 o 
 -11   6   1       15.76       12.04      4.42 o 
 -10   6   1       44.97       52.13      5.82 o 
  -9   6   1       20.41       15.60      7.14 o 
  -8   6   1        0.39       -0.81      2.67 o 
  -7   6   1       12.02        8.29      3.40 o 
  -6   6   1        8.79       11.00      3.26 o 
  -5   6   1      149.16      144.28      4.99 o 
  -4   6   1       93.68       89.05      3.35 o 
  -3   6   1      201.14      208.33      5.68 o 
  -2   6   1      181.09      188.11      5.26 o 
  -1   6   1        4.23        5.24      2.28 o 
   0   6   1       59.17       55.45      4.51 o 
   1   6   1      190.62      181.87      6.25 o 
   2   6   1      150.57      140.58      5.44 o 
   3   6   1      228.98      230.23      6.14 o 
   4   6   1       11.38        5.48      2.14 o 
   5   6   1       39.09       49.44     18.96 o 
   6   6   1       45.27       59.66      5.03 o 
   7   6   1      156.08      155.29      5.48 o 
   8   6   1        7.59        3.34      3.10 o 
   9   6   1       22.88       15.94      3.42 o 
  10   6   1       18.13       15.34      3.54 o 
  11   6   1       13.86        8.04      3.48 o 
  12   6   1       10.85       15.24      4.18 o 
 -11   7   1       37.37       26.37      7.24 o 
 -10   7   1       16.70       13.20      4.30 o 
  -9   7   1       20.24       22.14      4.56 o 
  -8   7   1       22.23       22.26      4.61 o 
  -7   7   1        3.24       -0.85      3.19 o 
  -6   7   1        5.14        3.18      3.28 o 
  -5   7   1        9.38        8.18      3.44 o 
  -4   7   1        5.02        2.43      2.38 o 
  -3   7   1       95.20       94.95      4.18 o 
  -2   7   1       11.14       13.36      2.63 o 
  -1   7   1       51.99       50.94      5.82 o 
   0   7   1       26.18       26.34      5.65 o 
   1   7   1        9.67        6.76      4.64 o 
   2   7   1       80.32       71.14      4.41 o 
   3   7   1       10.47        8.16      2.59 o 
   4   7   1        8.02        9.93      3.70 o 
   5   7   1       21.04       19.23      8.52 o 
   6   7   1       12.71        5.69      3.15 o 
   7   7   1        6.30        8.34      3.40 o 
   8   7   1        1.76        0.11      2.93 o 
   9   7   1        0.42       -2.40      3.49 o 
  10   7   1        1.11        2.18      3.75 o 
  11   7   1        0.00       -1.45      3.90 o 
  -9   8   1        1.91        0.50      3.87 o 
  -8   8   1       26.63       26.74      4.93 o 
  -7   8   1        0.05       -2.07      3.40 o 
  -6   8   1        3.75       -2.21      2.87 o 
  -5   8   1      405.10      420.77     12.08 o 
  -4   8   1      334.15      318.16     17.20 o 
  -3   8   1       72.06       78.80      4.66 o 
  -2   8   1       50.00       54.71      4.25 o 
  -1   8   1        1.53       -3.00      2.00 o 
   0   8   1       11.31        4.37      2.78 o 
   1   8   1        8.18        6.67      3.21 o 
   2   8   1        1.60       -0.73      3.29 o 
   3   8   1       34.63       31.98      5.33 o 
   4   8   1       56.30       63.04      9.50 o 
   5   8   1       35.86       31.27      6.32 o 
   6   8   1        9.77        5.61      4.36 o 
   7   8   1       24.34       26.04      4.68 o 
   8   8   1       85.41       82.84      6.51 o 
   9   8   1       21.09       18.37      4.89 o 
  -7   9   1        5.07        3.28      4.20 o 
  -6   9   1        3.13        4.54      3.74 o 
  -5   9   1        0.76       -2.86      3.40 o 
  -4   9   1       93.81       96.47      6.62 o 
  -3   9   1       97.21      102.27      6.06 o 
  -2   9   1        6.17        5.01      3.22 o 
  -1   9   1        0.74       -0.81      2.83 o 
   0   9   1        4.87        1.16      2.91 o 
   1   9   1        0.77       -1.72      4.46 o 
   2   9   1       14.97       15.52      5.10 o 
   4   9   1        7.79        7.09      4.96 o 
   5   9   1       14.76       17.38      4.22 o 
   6   9   1       58.89       71.83      6.76 o 
   7   9   1       69.19       77.11     10.12 o 
  -3  10   1        0.06       -2.29      5.02 o 
  -2  10   1       33.27       32.83      6.85 o 
  -1  10   1       12.88       12.34      4.29 o 
   0  10   1       22.24       22.05      7.18 o 
   1  10   1       64.58       91.85     11.16 o 
   2  10   1        3.62       12.39      5.58 o 
   3  10   1       86.24       76.50      9.14 o 
 -14   0   2       89.66      107.74     10.45 o 
 -13   0   2      394.79      480.26     19.70 o 
 -12   0   2       46.47       54.52      5.49 o 
 -11   0   2        0.24       -2.41      2.07 o 
 -10   0   2        2.16        1.01      1.80 o 
  -9   0   2      304.80      307.90      6.64 o 
  -8   0   2       58.82       57.52      2.80 o 
  -7   0   2        2.01        3.31      1.36 o 
  -6   0   2      776.54      830.58     11.39 o 
  -5   0   2       21.63       18.67      1.97 o 
  -4   0   2       11.06        9.12      1.13 o 
  -3   0   2     2393.54     2384.03     54.75 o 
  -2   0   2     1027.78     1080.61     16.25 o 
  -1   0   2     4153.93     3987.58     76.17 o 
   0   0   2       49.89       44.85      1.64 o 
   1   0   2    18872.06    16788.65    212.06 o 
   2   0   2      374.18      328.73      5.80 o 
   3   0   2     5561.12     5277.74    185.82 o 
   4   0   2     1566.48     1455.06     20.47 o 
   5   0   2      716.82      735.66     11.75 o 
   6   0   2      576.05      629.11      8.85 o 
   7   0   2      567.31      595.39      8.84 o 
   8   0   2       25.57       29.35      2.69 o 
   9   0   2       36.28       37.10      2.59 o 
  10   0   2      865.09      920.48     17.22 o 
  11   0   2        1.13       -1.70      2.85 o 
  12   0   2        1.37       -3.73      4.83 o 
  13   0   2       11.33        7.37      6.16 o 
  14   0   2        0.10       -2.56      6.02 o 
 -14   1   2        8.37       10.95      6.73 o 
 -13   1   2       50.95       67.72      5.16 o 
 -12   1   2       82.85       90.62      4.43 o 
 -11   1   2       23.28       19.05      2.36 o 
 -10   1   2        0.54       -0.94      1.25 o 
  -9   1   2        4.74        1.97      1.19 o 
  -8   1   2        7.77        5.50      1.16 o 
  -7   1   2     1048.37     1120.25     10.57 o 
  -6   1   2       90.74       85.53      2.03 o 
  -5   1   2      604.75      591.45      6.04 o 
  -4   1   2       29.08       29.97      1.27 o 
  -3   1   2      406.52      340.40      5.51 o 
  -2   1   2     5018.96     4951.31    152.29 o 
  -1   1   2     2909.15     2974.01     84.87 o 
   0   1   2      170.28      141.90      4.71 o 
   1   1   2       13.18        7.15      1.32 o 
   2   1   2      992.54     1008.70     12.04 o 
   3   1   2      459.06      430.23      6.27 o 
   4   1   2     1502.77     1570.32     22.75 o 
   5   1   2     1730.72     1788.51     15.87 o 
   6   1   2      590.16      673.88      7.14 o 
   7   1   2        3.53        3.95      0.87 o 
   8   1   2        0.16       -0.46      0.82 o 
   9   1   2      656.87      674.33      8.35 o 
  10   1   2       67.54       62.82      3.26 o 
  11   1   2      187.28      193.61      6.20 o 
  12   1   2      102.43      102.43      5.09 o 
  13   1   2       93.11      114.47      6.96 o 
  14   1   2       12.84        7.48      4.60 o 
 -14   2   2       37.15       28.51      5.68 o 
 -13   2   2        0.28       -3.98      2.78 o 
 -12   2   2       68.12       67.64      8.55 o 
 -11   2   2       29.78       30.88      3.15 o 
 -10   2   2        9.17        6.26      1.81 o 
  -9   2   2        0.01       -0.62      1.33 o 
  -8   2   2      140.84      134.06      3.19 o 
  -7   2   2      366.57      366.09      5.24 o 
  -6   2   2      567.27      579.97      8.17 o 
  -5   2   2        0.23       -1.09      0.73 o 
  -4   2   2       68.18       68.18      1.79 o 
  -3   2   2      694.55      683.50      9.71 o 
  -2   2   2    18674.92    18894.12    791.50 o 
  -1   2   2    15801.20    15845.51    883.71 o 
   0   2   2      701.28      669.39      7.34 o 
   1   2   2      127.55      112.58      2.17 o 
   2   2   2        0.04       -0.44      0.69 o 
   3   2   2      221.97      229.27      4.49 o 
   4   2   2      640.37      596.98      8.73 o 
   5   2   2      495.89      483.34      6.22 o 
   6   2   2      409.24      452.07      6.95 o 
   7   2   2       24.52       21.04      1.58 o 
   8   2   2        4.69        1.97      1.34 o 
   9   2   2       59.91       57.72      3.49 o 
  10   2   2      172.35      169.95      4.70 o 
  11   2   2        4.76       -0.29      2.16 o 
  12   2   2       20.30       17.29      3.61 o 
  13   2   2        0.52       -2.08      2.90 o 
  14   2   2        8.41        7.93      4.93 o 
 -14   3   2        2.60       -0.33      3.35 o 
 -13   3   2      128.37      129.08      7.80 o 
 -12   3   2      100.87      111.31      5.35 o 
 -11   3   2        0.08       -1.15      2.30 o 
 -10   3   2       64.53       56.02      6.10 o 
  -9   3   2       46.11       45.21      3.13 o 
  -8   3   2       28.83       34.23      2.87 o 
  -7   3   2       32.93       36.22      2.20 o 
  -6   3   2        1.46        3.81      1.25 o 
  -5   3   2       34.00       38.32      1.89 o 
  -4   3   2       28.72       26.21      1.56 o 
  -3   3   2      327.22      301.55      4.55 o 
  -2   3   2       49.53       49.06      2.68 o 
  -1   3   2     3514.50     3767.43     42.49 o 
   0   3   2      601.80      584.50      8.30 o 
   1   3   2      139.65      128.10      2.47 o 
   2   3   2      288.25      323.51      4.85 o 
   3   3   2      345.70      369.75      6.79 o 
   4   3   2      107.32      114.99      3.60 o 
   5   3   2      301.04      350.43      6.74 o 
   6   3   2       42.86       38.23      3.37 o 
   7   3   2        2.58        0.68      1.50 o 
   8   3   2        1.82        0.86      1.57 o 
   9   3   2       12.62        9.17      2.10 o 
  10   3   2        1.39       -1.79      1.89 o 
  11   3   2       16.31       14.38      3.21 o 
  12   3   2        0.05        1.41      2.44 o 
  13   3   2       71.20       64.24      9.78 o 
  14   3   2        5.37        2.28      4.97 o 
 -13   4   2       26.28       35.77      5.46 o 
 -12   4   2        7.78        8.02      3.85 o 
 -11   4   2       12.19       12.02      3.64 o 
 -10   4   2        5.85        6.07      3.63 o 
  -9   4   2        0.34       -3.44      2.47 o 
  -8   4   2       86.34       90.46      4.09 o 
  -7   4   2      253.02      252.33      6.42 o 
  -6   4   2       12.41       16.87      2.81 o 
  -5   4   2      492.42      487.18      7.06 o 
  -4   4   2     1337.81     1304.02     15.17 o 
  -3   4   2      165.53      168.11      3.70 o 
  -2   4   2      806.77      816.21     11.92 o 
  -1   4   2      163.52      161.63      5.62 o 
   0   4   2        5.67        5.84      1.32 o 
   1   4   2       24.32       26.74      3.09 o 
   2   4   2      105.22      101.68      2.27 o 
   3   4   2       23.95       25.00      2.27 o 
   4   4   2      303.59      289.03      6.42 o 
   5   4   2      407.41      406.98      7.97 o 
   6   4   2      110.16      107.52      4.07 o 
   7   4   2      190.41      206.50      5.65 o 
   8   4   2       36.85       44.07      5.12 o 
   9   4   2       95.10       93.19      3.79 o 
  10   4   2      201.68      190.86      5.38 o 
  11   4   2        2.39       -0.18      2.18 o 
  12   4   2        2.28       -1.57      3.03 o 
  13   4   2       12.30        7.30      4.33 o 
 -12   5   2        0.70       -3.72      4.88 o 
 -11   5   2        0.19       -0.24      3.09 o 
 -10   5   2        0.64       -3.93      2.77 o 
  -9   5   2        9.30        8.99      3.35 o 
  -8   5   2       12.65        7.66      3.09 o 
  -7   5   2      222.77      224.85      6.38 o 
  -6   5   2       99.61       83.64      3.93 o 
  -5   5   2       87.86       94.58      3.95 o 
  -4   5   2      118.59      125.22      3.57 o 
  -3   5   2       34.27       43.44      3.39 o 
  -2   5   2      104.40      103.49      3.66 o 
  -1   5   2       24.61       27.35      4.17 o 
   0   5   2      346.12      373.31      6.91 o 
   1   5   2       25.70       27.12      2.80 o 
   2   5   2     1015.18     1073.01     12.74 o 
   3   5   2      163.05      177.33      4.74 o 
   4   5   2      211.68      215.91      7.33 o 
   5   5   2        2.01        0.34      1.98 o 
   6   5   2      163.68      158.07     12.41 o 
   7   5   2       66.56       66.00      9.23 o 
   8   5   2       17.51       16.35      3.32 o 
   9   5   2       18.57       12.92      2.58 o 
  10   5   2       13.45       13.40      2.78 o 
  11   5   2        8.66        7.06      3.23 o 
  12   5   2        0.75       -0.82      3.20 o 
 -12   6   2        1.36       -3.42      3.76 o 
 -11   6   2        2.42        1.12      3.71 o 
 -10   6   2        0.18       -1.92      3.19 o 
  -9   6   2       18.47       11.06      3.68 o 
  -8   6   2        9.72        6.00      3.49 o 
  -7   6   2      415.55      434.99     11.99 o 
  -6   6   2       46.71       51.69      7.04 o 
  -5   6   2      352.38      371.31      8.41 o 
  -4   6   2       59.39       61.21      8.68 o 
  -3   6   2       22.01       23.73      2.82 o 
  -2   6   2        3.34        1.37      1.73 o 
  -1   6   2        7.64        6.20      1.89 o 
   0   6   2       43.82       48.05      2.77 o 
   1   6   2        8.30        4.77      1.76 o 
   2   6   2        0.13        0.16      1.75 o 
   3   6   2        5.59        4.68      1.90 o 
   4   6   2       14.31       10.70      3.39 o 
   5   6   2        0.72       -0.99      2.69 o 
   6   6   2        0.58       -2.98      2.49 o 
   7   6   2       21.34       17.32      3.13 o 
   8   6   2        2.59       -1.03      2.25 o 
   9   6   2       19.23        7.89      2.93 o 
  10   6   2        4.83       -0.36      2.92 o 
  11   6   2       15.89       19.07      3.97 o 
  12   6   2       29.55       36.25      5.22 o 
 -10   7   2        3.84       -1.71      4.60 o 
  -9   7   2       24.81       23.38      4.83 o 
  -8   7   2        1.98        3.57      3.32 o 
  -7   7   2       13.32        9.89      3.52 o 
  -6   7   2       44.39       49.66      5.59 o 
  -5   7   2       47.37       56.93      4.55 o 
  -4   7   2        8.66        7.56      2.65 o 
  -3   7   2        2.83        1.16      2.17 o 
  -2   7   2       31.54       34.74      3.85 o 
  -1   7   2        5.61        2.77      2.01 o 
   0   7   2        0.33       -1.26      1.61 o 
   1   7   2       24.79       21.07      3.41 o 
   2   7   2      163.39      159.14      5.39 o 
   3   7   2       49.27       53.63      9.06 o 
   4   7   2        0.60       -0.79      3.03 o 
   5   7   2        9.32        6.64      3.75 o 
   6   7   2       82.11       84.45     14.75 o 
   7   7   2       42.51       50.82     15.95 o 
   8   7   2        0.22        0.11      3.06 o 
   9   7   2        0.89       -2.79      3.05 o 
  10   7   2        0.31       -3.85      3.42 o 
  -9   8   2        0.51       -3.55      3.66 o 
  -8   8   2        6.74        5.98      3.94 o 
  -7   8   2       10.00       15.42      4.27 o 
  -6   8   2       15.31       12.32      4.13 o 
  -5   8   2       14.84       11.64      3.95 o 
  -4   8   2      166.14      172.06      6.21 o 
  -3   8   2       85.20       81.69      4.41 o 
  -2   8   2       45.19       45.04      4.00 o 
  -1   8   2       71.40       72.47      4.83 o 
   0   8   2       20.15       20.82      3.79 o 
   1   8   2       16.79       18.43      3.96 o 
   2   8   2       23.85       18.06      7.29 o 
   3   8   2        3.88        4.04      4.25 o 
   4   8   2       36.23       29.99      9.73 o 
   5   8   2       40.95       41.08     12.79 o 
   6   8   2        1.72        2.95      4.29 o 
   7   8   2        2.21        2.98      3.43 o 
   8   8   2        1.16        2.53      3.45 o 
   9   8   2        8.23        5.22      3.92 o 
  -7   9   2        0.00       -2.60      3.61 o 
  -6   9   2        8.51        9.21      4.79 o 
  -5   9   2        2.09        3.62      3.72 o 
  -4   9   2        4.80        6.53      3.83 o 
  -3   9   2        0.01       -3.31      3.08 o 
  -2   9   2       18.59       22.16      4.33 o 
  -1   9   2       14.75       17.20      4.10 o 
   0   9   2        2.47        2.04      3.30 o 
   1   9   2       14.44       12.57      5.78 o 
   2   9   2       14.42       21.02      5.53 o 
   3   9   2       61.93       75.45     23.24 o 
   4   9   2        1.30        1.77      5.52 o 
   5   9   2        6.33        6.98      4.85 o 
   6   9   2        4.28        9.68      5.43 o 
   7   9   2       46.26       60.31     15.30 o 
  -3  10   2        1.97        2.26      5.04 o 
  -2  10   2       16.61        9.95      6.42 o 
  -1  10   2       15.03       18.80      7.29 o 
   0  10   2        8.20        4.03      5.61 o 
   1  10   2        0.21       -1.46      5.10 o 
   2  10   2        3.79        4.75      5.43 o 
   3  10   2       54.54       51.59     10.17 o 
 -14   1   3        2.93        1.34      6.62 o 
 -13   1   3        0.16       -0.52      2.90 o 
 -12   1   3       47.31       50.96      7.26 o 
 -11   1   3       53.90       54.30      4.19 o 
 -10   1   3       20.17       16.41      2.11 o 
  -9   1   3       16.66       18.08      1.98 o 
  -8   1   3      244.93      249.85      4.13 o 
  -7   1   3      681.53      663.70      8.49 o 
  -6   1   3      184.57      178.02      3.34 o 
  -5   1   3       52.40       39.61      1.58 o 
  -4   1   3      269.70      252.69      5.08 o 
  -3   1   3      409.55      417.77     11.15 o 
  -2   1   3     1685.05     1760.41     30.25 o 
  -1   1   3      271.89      269.78      7.42 o 
   0   1   3      566.82      567.18      7.64 o 
   1   1   3       59.85       52.42      1.80 o 
   2   1   3       73.80       62.74      1.72 o 
   3   1   3       34.96       35.88      1.96 o 
   4   1   3       77.71       69.70      2.52 o 
   5   1   3        0.39       -1.04      0.70 o 
   6   1   3        0.00       -0.09      0.69 o 
   7   1   3       45.16       39.30      1.89 o 
   8   1   3      168.72      162.13      3.42 o 
   9   1   3      362.93      365.27      6.49 o 
  10   1   3      420.89      429.98      8.93 o 
  11   1   3     1032.08     1059.25     16.41 o 
  12   1   3       27.80       30.43      4.89 o 
  13   1   3        1.91       -5.36      3.57 o 
  14   1   3        0.01       -0.67      4.04 o 
 -14   2   3        1.00       -0.64      3.94 o 
 -13   2   3        3.64        1.12      3.05 o 
 -12   2   3        1.02       -1.51      2.27 o 
 -11   2   3       49.15       49.68      3.95 o 
 -10   2   3       46.63       46.59      3.34 o 
  -9   2   3        8.58       12.86      2.38 o 
  -8   2   3       14.52        9.45      2.06 o 
  -7   2   3       66.91       58.83      2.28 o 
  -6   2   3      396.14      423.73      6.10 o 
  -5   2   3      476.42      476.97      6.30 o 
  -4   2   3      100.93      105.45      3.24 o 
  -3   2   3      941.91      934.34     25.99 o 
  -2   2   3      138.00      126.42      3.26 o 
  -1   2   3     3832.39     3816.44     60.75 o 
   0   2   3       38.65       38.38      1.28 o 
   1   2   3       27.69       19.91      0.98 o 
   2   2   3       12.78       17.93      1.10 o 
   3   2   3       97.01       93.34      3.01 o 
   4   2   3     1008.74     1110.76     19.39 o 
   5   2   3      982.10     1092.76     14.65 o 
   6   2   3      269.73      264.95      4.37 o 
   7   2   3       39.11       43.79      3.77 o 
   8   2   3      224.70      232.01      5.74 o 
   9   2   3       28.96       32.87      2.74 o 
  10   2   3       42.14       30.66      2.94 o 
  11   2   3       13.06       14.85      3.32 o 
  12   2   3        8.00        5.65      2.89 o 
  13   2   3        9.10        2.96      3.36 o 
  14   2   3       16.71       18.84      5.23 o 
 -14   3   3        0.45       -2.14      3.69 o 
 -13   3   3       15.97       13.02      4.23 o 
 -12   3   3       11.35       19.01      4.14 o 
 -11   3   3       29.94       36.74      4.69 o 
 -10   3   3        4.86        4.68      2.52 o 
  -9   3   3      174.16      163.22      5.41 o 
  -8   3   3        0.66       -0.87      1.63 o 
  -7   3   3       77.91       74.72      3.43 o 
  -6   3   3       16.61       18.45      2.44 o 
  -5   3   3       35.55       36.37      2.76 o 
  -4   3   3      762.51      779.25     11.77 o 
  -3   3   3      975.74     1039.33     20.04 o 
  -2   3   3      260.23      274.56      5.42 o 
  -1   3   3     2028.38     2067.63     25.01 o 
   0   3   3     3104.62     3240.89     45.19 o 
   1   3   3      247.31      245.10      3.53 o 
   2   3   3      237.70      227.14      3.59 o 
   3   3   3      321.59      340.66      4.97 o 
   4   3   3      315.79      351.11     12.81 o 
   5   3   3      905.63      908.60     20.41 o 
   6   3   3      749.81      778.42     15.40 o 
   7   3   3      652.18      654.83     10.82 o 
   8   3   3      418.67      428.25      8.52 o 
   9   3   3       31.10       27.45      3.12 o 
  10   3   3        3.12        0.57      2.12 o 
  11   3   3        5.96        4.80      2.80 o 
  12   3   3       25.96       28.71      5.03 o 
  13   3   3       36.27       41.89      5.40 o 
 -13   4   3        3.58        4.48      4.01 o 
 -12   4   3        1.88        0.21      3.28 o 
 -11   4   3       31.27       22.49      4.62 o 
 -10   4   3       69.17       60.46     10.68 o 
  -9   4   3      139.74      128.86      5.09 o 
  -8   4   3        1.00        1.69      2.07 o 
  -7   4   3      407.79      434.17      9.72 o 
  -6   4   3       42.91       54.43      3.63 o 
  -5   4   3     1276.31     1301.31     21.87 o 
  -4   4   3     3031.42     3227.41     38.67 o 
  -3   4   3     1327.78     1353.63     20.93 o 
  -2   4   3      516.54      474.29     12.45 o 
  -1   4   3      210.95      259.91      5.39 o 
   0   4   3        7.81        3.75      1.21 o 
   1   4   3       87.84       96.99      3.15 o 
   2   4   3        4.95       11.37      1.80 o 
   3   4   3        8.88        2.96      1.22 o 
   4   4   3      409.86      396.31     10.51 o 
   5   4   3      248.71      262.46      6.35 o 
   6   4   3      189.92      174.10      5.28 o 
   7   4   3        9.96        7.14      2.37 o 
   8   4   3       78.27       71.82      3.97 o 
   9   4   3       74.97       72.96      4.79 o 
  10   4   3       47.09       43.01      3.53 o 
  11   4   3        0.69       -3.01      2.31 o 
  12   4   3        0.38        1.61      2.74 o 
  13   4   3       11.65        7.64      9.83 o 
 -12   5   3       10.66       10.93      4.18 o 
 -11   5   3       61.80       87.97      7.01 o 
 -10   5   3       13.64       18.33      4.02 o 
  -9   5   3       16.32       12.06      3.58 o 
  -8   5   3       15.13       17.03      3.38 o 
  -7   5   3        3.69       36.37     25.39 o 
  -6   5   3       86.16       95.84      4.31 o 
  -5   5   3      173.53      176.36      6.69 o 
  -4   5   3       45.31       38.15      5.95 o 
  -3   5   3       89.97       87.22      3.78 o 
  -2   5   3        0.39       -0.57      1.49 o 
  -1   5   3       19.42       16.97      4.17 o 
   0   5   3       58.16       60.43      2.77 o 
   1   5   3       18.46       27.83      2.51 o 
   2   5   3        0.21       -1.37      1.24 o 
   3   5   3      526.98      557.37     11.42 o 
   4   5   3        0.39        0.08      2.01 o 
   5   5   3       10.89        8.05      2.45 o 
   6   5   3        2.11        0.14      2.23 o 
   7   5   3        2.36       -3.37      2.24 o 
   8   5   3        3.04       -3.59      2.39 o 
   9   5   3        4.71        0.78      2.30 o 
  10   5   3        1.53        1.36      2.42 o 
  11   5   3       64.37       70.55      5.33 o 
  12   5   3       25.61       17.58      4.03 o 
 -11   6   3        0.81       -2.00      3.65 o 
 -10   6   3        0.50       -0.50      3.34 o 
  -9   6   3        2.39        0.39      3.00 o 
  -8   6   3      114.93      122.23      6.58 o 
  -7   6   3      724.09      738.62     13.70 o 
  -6   6   3     1234.31     1287.20     19.70 o 
  -5   6   3        0.10        9.04      7.10 o 
  -4   6   3      196.73      179.26      5.66 o 
  -3   6   3       20.31       20.77      2.71 o 
  -2   6   3       28.39       29.61      2.83 o 
  -1   6   3        4.73        5.04      1.74 o 
   0   6   3       59.97       69.56      3.08 o 
   1   6   3        3.84        3.60      2.20 o 
   2   6   3       28.09       30.67      4.64 o 
   3   6   3       11.52       14.54      3.60 o 
   4   6   3       73.23       69.18      6.67 o 
   5   6   3       42.06       43.81      5.20 o 
   6   6   3      324.39      336.03     12.16 o 
   7   6   3      358.26      348.89     16.81 o 
   8   6   3      200.96      199.72      6.68 o 
   9   6   3        6.06        3.06      2.54 o 
  10   6   3       37.83       27.08      4.59 o 
  11   6   3        1.61       -4.72      3.16 o 
 -10   7   3        0.00       -0.08      3.83 o 
  -9   7   3       13.84       10.83      4.24 o 
  -8   7   3        0.12       -2.00      3.46 o 
  -7   7   3       14.62       15.01      4.12 o 
  -6   7   3       39.47       43.02      4.35 o 
  -5   7   3      206.37      213.71      6.83 o 
  -4   7   3       68.37       77.31      4.37 o 
  -3   7   3       23.19       28.70      3.70 o 
  -2   7   3       14.17       13.41      2.58 o 
  -1   7   3       12.06        6.72      2.16 o 
   0   7   3        3.58        4.79      2.57 o 
   1   7   3       38.70       42.30      4.20 o 
   2   7   3       55.86       51.76     12.88 o 
   3   7   3       11.44       10.28      4.04 o 
   4   7   3      108.50      110.78      7.13 o 
   5   7   3      409.96      453.47     22.89 o 
   6   7   3       38.12       46.34      6.05 o 
   7   7   3       19.80       24.74      7.41 o 
   8   7   3        0.37       -0.16      2.85 o 
   9   7   3        0.05       -2.83      2.85 o 
  10   7   3        0.63       -4.02      2.68 o 
  -8   8   3       17.24       18.35      4.92 o 
  -7   8   3       37.89       35.22      5.59 o 
  -6   8   3        1.63        1.99      3.57 o 
  -5   8   3        0.01       -3.54      3.20 o 
  -4   8   3       79.24       78.66      5.05 o 
  -3   8   3       57.32       57.96      4.57 o 
  -2   8   3        0.04       -3.86      2.57 o 
  -1   8   3        4.75        2.73      3.03 o 
   0   8   3        2.66        0.14      3.01 o 
   1   8   3        3.02       -0.30      3.93 o 
   2   8   3       14.43       14.01      4.56 o 
   3   8   3        0.00       -5.07      3.38 o 
   4   8   3       13.17        6.12      4.03 o 
   5   8   3       62.56       71.74     12.07 o 
   6   8   3       43.64       39.83      6.15 o 
   7   8   3       14.47       13.75      5.07 o 
   8   8   3        1.07       -0.54      4.72 o 
  -6   9   3        0.61       -2.26      3.53 o 
  -5   9   3        0.21       -3.52      3.32 o 
  -4   9   3        9.89       12.44      4.67 o 
  -3   9   3        6.26        4.34      3.67 o 
  -2   9   3        0.45       -2.36      3.23 o 
  -1   9   3       16.62       17.32      4.21 o 
   0   9   3       15.01       11.77      5.78 o 
   1   9   3        2.76       -2.43      4.18 o 
   2   9   3       11.15        9.01      5.07 o 
   3   9   3       91.54      106.98     19.01 o 
   4   9   3       65.04       70.52      7.85 o 
   5   9   3        0.04       -4.15      4.38 o 
  -2  10   3        4.32        3.71      4.13 o 
  -1  10   3       10.73       12.35      7.01 o 
   0  10   3        0.13       -7.61      5.07 o 
   1  10   3       66.29       87.98      8.92 o 
   2  10   3      118.86      154.19     10.00 o 
 -14   0   4        2.96        3.58      6.34 o 
 -13   0   4       36.32       38.44      5.87 o 
 -12   0   4        9.34        6.45      3.66 o 
 -11   0   4        1.63       -0.77      2.81 o 
 -10   0   4      159.97      157.42      6.88 o 
  -9   0   4      233.37      220.08      7.73 o 
  -8   0   4      906.75      893.26     17.51 o 
  -7   0   4       85.38       90.55      4.58 o 
  -6   0   4       63.92       56.55      3.54 o 
  -5   0   4      488.00      483.17     10.51 o 
  -4   0   4      259.51      240.64      9.61 o 
  -3   0   4      704.91      644.85     16.84 o 
  -2   0   4      127.05      116.59      3.72 o 
  -1   0   4      416.34      393.02      8.89 o 
   0   0   4      216.71      280.02      6.09 o 
   1   0   4        5.12        1.91      1.19 o 
   2   0   4     3681.47     3710.87     49.54 o 
   3   0   4      621.72      676.12     11.56 o 
   4   0   4     2692.74     2972.94     50.05 o 
   5   0   4      216.77      255.42      6.00 o 
   6   0   4       10.49        8.57      2.06 o 
   7   0   4      170.90      168.41      6.68 o 
   8   0   4      284.07      270.27      7.49 o 
   9   0   4      119.63      120.36      5.42 o 
  10   0   4      397.95      401.75     15.31 o 
  11   0   4       12.13       12.67      5.60 o 
  12   0   4       15.39        9.51      5.52 o 
  13   0   4       17.71       11.23      6.16 o 
  14   0   4        0.09       -1.94      6.25 o 
 -14   1   4       29.94       29.42      5.03 o 
 -13   1   4        0.17       -0.79      3.13 o 
 -12   1   4        5.28        4.79      2.59 o 
 -11   1   4       15.90       11.62      2.66 o 
 -10   1   4       73.40       72.19      3.91 o 
  -9   1   4      176.91      183.98      4.99 o 
  -8   1   4       42.91       41.98      2.97 o 
  -7   1   4      137.12      126.05      3.76 o 
  -6   1   4      191.85      175.95      4.80 o 
  -5   1   4       12.49        9.06      2.09 o 
  -4   1   4       32.23       26.30      2.13 o 
  -3   1   4      808.15      836.60     10.65 o 
  -2   1   4     1134.26     1187.41     19.85 o 
  -1   1   4     1069.76     1069.90     17.59 o 
   0   1   4       91.22       93.45      2.30 o 
   1   1   4      885.24      960.71     10.69 o 
   2   1   4        3.12        3.69      0.98 o 
   3   1   4     1751.69     1863.88     18.90 o 
   4   1   4      529.40      594.83      7.50 o 
   5   1   4      147.69      130.09      2.81 o 
   6   1   4        9.92       10.38      1.22 o 
   7   1   4       10.99       11.16      1.55 o 
   8   1   4       37.96       38.44      2.97 o 
   9   1   4      606.06      588.77     10.59 o 
  10   1   4       93.52       87.45      4.65 o 
  11   1   4       17.02       13.16      4.12 o 
  12   1   4        7.78       14.85      4.35 o 
  13   1   4       20.57       27.88      5.39 o 
  14   1   4       14.37       13.27      5.07 o 
 -14   2   4       15.68       20.33      5.38 o 
 -13   2   4        2.72        0.03      3.57 o 
 -12   2   4       88.01       79.94      7.55 o 
 -11   2   4       71.37       68.80      7.10 o 
 -10   2   4        5.45        3.41      2.32 o 
  -9   2   4      266.59      261.54      6.87 o 
  -8   2   4       48.06       42.75      3.38 o 
  -7   2   4      137.30      129.74      4.39 o 
  -6   2   4       22.43       15.67      2.20 o 
  -5   2   4        3.73        0.50      1.27 o 
  -4   2   4        0.93       -0.74      1.10 o 
  -3   2   4       83.44      103.35      3.28 o 
  -2   2   4      448.88      438.33      7.43 o 
  -1   2   4      315.90      315.51      5.25 o 
   0   2   4      987.66      994.01      9.94 o 
   1   2   4     1307.02     1318.10     14.10 o 
   2   2   4     2775.00     2871.93     39.65 o 
   3   2   4     1640.14     1774.56     27.82 o 
   4   2   4      360.26      369.69      6.87 o 
   5   2   4       97.53      103.05      4.73 o 
   6   2   4       62.26       55.10      4.71 o 
   7   2   4        6.57        7.41      2.04 o 
   8   2   4       48.76       55.19      4.49 o 
   9   2   4       74.64       83.36      4.99 o 
  10   2   4       15.14       11.54      3.41 o 
  11   2   4       51.30       48.78      6.42 o 
  12   2   4        6.23        0.13      3.05 o 
  13   2   4        0.14       -2.76      3.87 o 
 -13   3   4        2.21        1.09      3.57 o 
 -12   3   4        1.40       -1.41      3.26 o 
 -11   3   4        0.21        1.95      3.36 o 
 -10   3   4      135.91      124.14      5.18 o 
  -9   3   4      252.49      229.38      6.66 o 
  -8   3   4        3.01        2.95      2.23 o 
  -7   3   4      106.14       93.68      3.97 o 
  -6   3   4        0.14       -1.81      1.43 o 
  -5   3   4        0.39       -2.04      1.36 o 
  -4   3   4      204.19      197.05      5.04 o 
  -3   3   4       15.81       20.62      2.66 o 
  -2   3   4       37.49       20.60      2.00 o 
  -1   3   4      983.60      964.63     23.84 o 
   0   3   4      106.66      116.93      2.70 o 
   1   3   4       21.28       15.72      1.20 o 
   2   3   4       74.99       68.19      2.55 o 
   3   3   4      106.71      109.22      2.74 o 
   4   3   4       29.71       35.45      2.74 o 
   5   3   4       31.31       37.66      3.62 o 
   6   3   4       39.77       39.02      3.22 o 
   7   3   4       45.63       48.23      3.51 o 
   8   3   4      329.13      316.37      7.40 o 
   9   3   4        0.11       -1.01      2.95 o 
  10   3   4       10.82        7.13      2.47 o 
  11   3   4       63.61       65.07      4.86 o 
  12   3   4       91.39      110.64      6.42 o 
  13   3   4        5.68        4.60      3.75 o 
 -13   4   4        0.01       -0.37      3.41 o 
 -12   4   4       15.27       14.75      4.08 o 
 -11   4   4        0.35       -0.95      2.87 o 
 -10   4   4       74.08       84.83     11.65 o 
  -9   4   4      324.96      333.75      8.46 o 
  -8   4   4      231.25      219.12      6.59 o 
  -7   4   4      126.74      123.06      4.83 o 
  -6   4   4      248.79      226.68      6.18 o 
  -5   4   4        6.05        3.32      2.19 o 
  -4   4   4      751.69      764.72     12.35 o 
  -3   4   4     2203.48     2231.27     28.01 o 
  -2   4   4       34.68       49.68      2.66 o 
  -1   4   4        0.42       -0.11      1.20 o 
   0   4   4      227.17      235.62      4.25 o 
   1   4   4        2.83        0.86      0.89 o 
   2   4   4      211.74      230.17      3.74 o 
   3   4   4      323.77      360.47      5.76 o 
   4   4   4       60.70       66.66      4.15 o 
   5   4   4       55.05       56.08      3.73 o 
   6   4   4        0.24       -2.88      1.92 o 
   7   4   4        5.49        5.24      2.47 o 
   8   4   4        0.92       -3.13      2.24 o 
   9   4   4        1.59       -0.18      2.32 o 
  10   4   4       28.29       33.84      3.49 o 
  11   4   4        0.19       -3.57      2.38 o 
  12   4   4        0.00       -0.61      2.86 o 
  13   4   4        0.78       -3.63      3.55 o 
 -12   5   4        4.06        2.29      3.75 o 
 -11   5   4        1.69        3.84      3.60 o 
 -10   5   4        1.86       -1.35      3.07 o 
  -9   5   4        2.44        0.10      3.44 o 
  -8   5   4       41.22       35.81      4.02 o 
  -7   5   4      453.96      459.47     10.04 o 
  -6   5   4       92.91       88.83      4.33 o 
  -5   5   4      153.51      152.40      5.18 o 
  -4   5   4       29.24       31.97      3.09 o 
  -3   5   4       33.52       32.88      3.01 o 
  -2   5   4       54.33       51.90      3.12 o 
  -1   5   4        1.37        0.11      1.34 o 
   0   5   4      222.13      209.29      4.99 o 
   1   5   4      516.05      548.27      8.05 o 
   2   5   4      104.87      101.27      3.65 o 
   3   5   4       22.06       22.53      3.21 o 
   4   5   4      309.79      323.01     11.30 o 
   5   5   4      337.78      336.54     16.24 o 
   6   5   4       94.76       94.46      5.07 o 
   7   5   4        4.70        0.66      2.54 o 
   8   5   4        4.17        0.05      2.60 o 
   9   5   4       27.72       30.84      3.89 o 
  10   5   4        3.75        2.88      2.70 o 
  11   5   4        1.75       -1.77      2.71 o 
  12   5   4        1.97        4.55      3.68 o 
 -11   6   4        1.04       -2.31      3.38 o 
 -10   6   4        9.08        4.36      3.56 o 
  -9   6   4        7.54        1.78      3.13 o 
  -8   6   4       61.25       68.84      7.99 o 
  -7   6   4      192.28      202.86      6.83 o 
  -6   6   4       22.53       16.43      3.76 o 
  -5   6   4       59.43       67.50      4.15 o 
  -4   6   4      260.80      253.13      6.89 o 
  -3   6   4      121.73      115.54      4.57 o 
  -2   6   4       23.65       29.40      3.32 o 
  -1   6   4       34.01       34.43      3.03 o 
   0   6   4        1.16       -1.45      1.99 o 
   1   6   4       14.22        9.22      3.12 o 
   2   6   4        0.96       -1.60      3.18 o 
   3   6   4       79.25       71.50      6.42 o 
   4   6   4       44.74       41.75      4.45 o 
   5   6   4       17.88       19.26      3.51 o 
   6   6   4       23.53       22.80      5.39 o 
   7   6   4        2.37       -1.96      2.87 o 
   8   6   4       40.79       36.43      4.63 o 
   9   6   4        1.16        1.07      3.03 o 
  10   6   4        5.31        1.22      2.62 o 
  11   6   4        1.26       -1.88      2.93 o 
 -10   7   4        0.29       -2.78      3.95 o 
  -9   7   4        2.43        6.55      4.12 o 
  -8   7   4       27.39       27.87      6.99 o 
  -7   7   4       29.12       28.79      4.66 o 
  -6   7   4       72.08       86.80      5.88 o 
  -5   7   4        3.41       -2.02      2.82 o 
  -4   7   4        2.53       -0.71      2.37 o 
  -3   7   4        5.34        5.54      3.25 o 
  -2   7   4        0.21       -0.54      2.14 o 
  -1   7   4        3.45        1.93      2.57 o 
   0   7   4       14.64       17.21      3.42 o 
   1   7   4       73.51       66.82      6.59 o 
   2   7   4       11.87       14.44      4.42 o 
   3   7   4        0.29       -6.63      6.21 o 
   4   7   4      168.56      179.55     21.49 o 
   5   7   4        1.57        3.93      4.09 o 
   6   7   4      238.64      253.10     13.60 o 
   7   7   4       18.89       12.66      3.89 o 
   8   7   4        7.46        3.11      4.37 o 
   9   7   4        0.39       -0.50      3.26 o 
  10   7   4        0.06       -0.76      3.26 o 
  -8   8   4        0.13       -2.55      3.94 o 
  -7   8   4        3.64        2.92      3.85 o 
  -6   8   4        7.53       -1.87      3.51 o 
  -5   8   4        0.64       -3.35      2.72 o 
  -4   8   4        0.00       -3.76      2.62 o 
  -3   8   4        0.02       -0.58      3.15 o 
  -2   8   4       14.75        8.49      3.61 o 
  -1   8   4      167.78      170.67      8.42 o 
   0   8   4      114.62      108.54      9.67 o 
   1   8   4       33.51       29.05      5.65 o 
   2   8   4       56.58       47.79      7.62 o 
   3   8   4       10.99        7.52      4.40 o 
   4   8   4       33.68       38.58      6.30 o 
   5   8   4      115.34      132.56     11.86 o 
   6   8   4       14.45       18.86      5.28 o 
   7   8   4       28.39       31.14      6.26 o 
   8   8   4       20.05       18.19      4.64 o 
  -6   9   4       15.09       14.44      5.23 o 
  -5   9   4        6.79        3.10      4.41 o 
  -4   9   4        7.38       11.27      4.58 o 
  -3   9   4        1.98        0.23      3.80 o 
  -2   9   4       13.34       12.19      4.24 o 
  -1   9   4        7.08        4.44      5.65 o 
   0   9   4        0.99       -1.19      6.44 o 
   1   9   4        2.18        4.21      4.55 o 
   2   9   4        4.57        1.16      4.87 o 
   3   9   4        2.52       -3.97      4.57 o 
   4   9   4        7.39        5.30      5.13 o 
   5   9   4        2.59        3.17      5.03 o 
 -13   1   5       17.89       26.96      4.29 o 
 -12   1   5       51.21       64.54      5.32 o 
 -11   1   5      134.47      132.93      6.12 o 
 -10   1   5        0.40       -0.58      2.25 o 
  -9   1   5        4.41        2.77      2.24 o 
  -8   1   5       59.03       52.45      3.93 o 
  -7   1   5        0.48       -1.82      1.36 o 
  -6   1   5        0.05       -0.21      1.34 o 
  -5   1   5      330.32      331.23      7.08 o 
  -4   1   5      404.02      427.41      8.32 o 
  -3   1   5      303.57      298.53      4.85 o 
  -2   1   5     2289.24     2333.98     52.64 o 
  -1   1   5      455.32      464.34     10.35 o 
   0   1   5       32.34       28.95      1.82 o 
   1   1   5      584.84      625.51      8.34 o 
   2   1   5      787.77      890.80     17.91 o 
   3   1   5        3.25       -1.31      0.97 o 
   4   1   5      234.29      234.28      4.36 o 
   5   1   5        6.18        5.27      1.34 o 
   6   1   5       62.01       61.54      5.01 o 
   7   1   5      195.48      182.66      4.99 o 
   8   1   5       86.86       77.64      5.49 o 
   9   1   5      505.08      502.26     12.24 o 
  10   1   5      431.56      432.70     15.15 o 
  11   1   5       27.08       27.47      4.93 o 
  12   1   5       35.95       33.59      5.40 o 
  13   1   5        2.95       -1.57      3.99 o 
 -13   2   5        0.33       -3.19      3.61 o 
 -12   2   5       28.19       27.34      4.13 o 
 -11   2   5       60.54       66.27      5.19 o 
 -10   2   5       12.70        8.73      2.85 o 
  -9   2   5      130.57      118.05      4.94 o 
  -8   2   5       31.89       29.84      4.92 o 
  -7   2   5      103.68      100.28      4.14 o 
  -6   2   5        1.84       -1.28      1.22 o 
  -5   2   5       37.12       40.36      3.05 o 
  -4   2   5      150.28      134.54      4.81 o 
  -3   2   5        0.05       -1.71      1.17 o 
  -2   2   5      217.38      205.09      5.32 o 
  -1   2   5       51.80       40.06      1.70 o 
   0   2   5      615.61      612.92      8.54 o 
   1   2   5      135.86      148.01      4.54 o 
   2   2   5       42.84       42.63      2.52 o 
   3   2   5      121.71      127.81      3.23 o 
   4   2   5      152.47      135.07      4.04 o 
   5   2   5      110.31      114.97      4.35 o 
   6   2   5       24.01       19.63      2.43 o 
   7   2   5       41.60       45.38      4.03 o 
   8   2   5      107.23      115.97      4.47 o 
   9   2   5        1.68        0.58      2.40 o 
  10   2   5        2.91        0.35      2.49 o 
  11   2   5       12.39        8.99      3.50 o 
  12   2   5       30.41       32.36      5.50 o 
  13   2   5       25.08       33.31      7.80 o 
 -13   3   5        9.16       12.87      4.41 o 
 -12   3   5       23.78       24.10      4.91 o 
 -11   3   5        1.67        1.21      3.21 o 
 -10   3   5        4.16        2.93      2.66 o 
  -9   3   5       19.75       23.44      3.43 o 
  -8   3   5        2.14       -0.18      2.00 o 
  -7   3   5        3.58        0.13      1.95 o 
  -6   3   5        3.91        1.23      1.79 o 
  -5   3   5        3.08        0.56      1.57 o 
  -4   3   5      338.40      335.91      7.19 o 
  -3   3   5      358.74      365.43      9.14 o 
  -2   3   5      466.89      482.02      6.56 o 
  -1   3   5      133.43      156.37      3.50 o 
   0   3   5       23.73       26.10      1.61 o 
   1   3   5       55.92       56.09      2.29 o 
   2   3   5      136.33      147.29      3.49 o 
   3   3   5      354.76      323.56      8.24 o 
   4   3   5       25.05       26.77      2.66 o 
   5   3   5      101.76       98.05      4.93 o 
   6   3   5       65.55       65.36      4.06 o 
   7   3   5      189.08      181.94      8.76 o 
   8   3   5      246.42      238.04      7.81 o 
   9   3   5      546.47      544.91     13.25 o 
  10   3   5       96.76       93.06      5.08 o 
  11   3   5        0.49        0.02      2.94 o 
  12   3   5        0.38       -1.27      3.09 o 
  13   3   5        0.03       -0.10      5.07 o 
 -12   4   5        0.95        0.66      3.32 o 
 -11   4   5        5.69        3.91      3.46 o 
 -10   4   5        0.49        1.83      2.50 o 
  -9   4   5       57.47       58.54      4.66 o 
  -8   4   5      540.18      538.46     17.63 o 
  -7   4   5      302.04      305.81      7.82 o 
  -6   4   5       23.15       20.55      3.06 o 
  -5   4   5        2.35        2.55      1.89 o 
  -4   4   5       22.67       21.51      2.66 o 
  -3   4   5      421.83      424.15      8.36 o 
  -2   4   5      943.85      950.30     14.18 o 
  -1   4   5       56.58       57.41      3.82 o 
   0   4   5        0.88       -1.18      0.95 o 
   1   4   5        0.54       -0.28      0.99 o 
   2   4   5       44.66       46.54      2.32 o 
   3   4   5        1.00       -0.43      1.65 o 
   4   4   5      121.33      118.89      4.94 o 
   5   4   5      144.17      143.06      5.07 o 
   6   4   5       41.83       49.14      3.85 o 
   7   4   5       51.42       59.66      4.61 o 
   8   4   5       12.11        7.53      2.87 o 
   9   4   5        4.05        3.58      2.83 o 
  10   4   5      125.80      119.83      5.59 o 
  11   4   5       55.11       56.52      7.46 o 
  12   4   5        2.27        3.44      3.53 o 
 -11   5   5        5.87       10.44      4.28 o 
 -10   5   5       12.52       13.76      4.06 o 
  -9   5   5        9.48        5.06      2.79 o 
  -8   5   5        8.70        3.22      2.82 o 
  -7   5   5       83.15       90.63      7.20 o 
  -6   5   5       17.40       13.78      3.12 o 
  -5   5   5        6.46        3.93      2.37 o 
  -4   5   5       88.79       90.62      5.02 o 
  -3   5   5      263.01      246.27      6.34 o 
  -2   5   5      120.17      111.65      4.09 o 
  -1   5   5       29.65       27.99      2.95 o 
   0   5   5       22.60       23.85      2.98 o 
   1   5   5       26.57       20.26      2.10 o 
   2   5   5        2.86       -1.13      2.04 o 
   3   5   5      292.20      301.98     12.97 o 
   4   5   5      817.59      837.22     35.97 o 
   5   5   5        5.71        5.18      2.58 o 
   6   5   5      123.88      115.19      5.93 o 
   7   5   5       68.35       92.71      8.84 o 
   8   5   5       17.53       15.62      3.49 o 
   9   5   5       65.77       67.55      6.90 o 
  10   5   5       40.32       52.33      5.01 o 
  11   5   5        0.02        0.77      3.08 o 
 -10   6   5       15.53        9.87      4.65 o 
  -9   6   5       13.04       13.31      4.14 o 
  -8   6   5       11.01       13.43      3.41 o 
  -7   6   5       61.82       72.71      5.86 o 
  -6   6   5      258.62      253.67      7.55 o 
  -5   6   5      671.34      659.60     21.88 o 
  -4   6   5       25.81       29.17      3.43 o 
  -3   6   5       29.48       36.38      3.51 o 
  -2   6   5      199.40      189.03      6.07 o 
  -1   6   5       66.26       70.01      4.25 o 
   0   6   5      152.07      139.30      5.05 o 
   1   6   5       54.01       47.29     12.15 o 
   2   6   5       72.22       77.42      6.39 o 
   3   6   5        5.66        2.49      2.70 o 
   4   6   5       71.50       67.18      7.34 o 
   5   6   5       76.11       81.97      5.24 o 
   6   6   5        2.19        0.09      2.98 o 
   7   6   5       18.31       15.15      6.16 o 
   8   6   5       10.70        3.68      3.46 o 
   9   6   5       19.87       18.05      6.90 o 
  10   6   5        3.96        0.24      3.34 o 
  -9   7   5       14.38       11.29      4.40 o 
  -8   7   5       22.71       22.26      4.99 o 
  -7   7   5       24.58       27.69      5.33 o 
  -6   7   5       21.24       21.83      3.73 o 
  -5   7   5        0.66       -1.47      2.58 o 
  -4   7   5        0.43       -1.16      2.49 o 
  -3   7   5       44.16       46.35      8.02 o 
  -2   7   5       42.88       49.98      5.10 o 
  -1   7   5       10.69       12.10      3.29 o 
   0   7   5       23.50       20.02      4.82 o 
   1   7   5      261.51      276.46     10.64 o 
   2   7   5      277.35      275.19     10.79 o 
   3   7   5        0.51       -1.72      3.82 o 
   4   7   5      116.01      123.62     17.74 o 
   5   7   5       41.37       51.27      7.14 o 
   6   7   5      121.32      127.59      7.37 o 
   7   7   5       18.00       22.97      4.39 o 
   8   7   5        6.92        4.82      3.77 o 
   9   7   5       71.78       94.42      9.11 o 
  -7   8   5        2.73        1.29      3.81 o 
  -6   8   5       19.54       13.72      3.90 o 
  -5   8   5        1.73        0.02      3.00 o 
  -4   8   5        3.06        2.04      2.93 o 
  -3   8   5        9.44        9.22      4.02 o 
  -2   8   5       10.00       11.85      3.83 o 
  -1   8   5      118.73      117.45     10.30 o 
   0   8   5       93.54       97.64      7.74 o 
   1   8   5       38.49       38.59      6.50 o 
   2   8   5        1.58        1.39      4.16 o 
   3   8   5       43.52       40.71      6.47 o 
   4   8   5      125.34      138.99     28.67 o 
   5   8   5       10.06       12.60      5.27 o 
   6   8   5        0.03       -2.38      4.37 o 
   7   8   5        4.31        3.25      5.44 o 
  -5   9   5        3.15        5.09      4.76 o 
  -4   9   5        4.08        5.92      5.67 o 
  -3   9   5        4.57        8.91      4.21 o 
  -2   9   5        7.22        7.59      6.23 o 
  -1   9   5       21.59       17.70      7.37 o 
   0   9   5       13.26       11.78      5.68 o 
   1   9   5        1.13        2.88      4.99 o 
   2   9   5       28.56       36.67      8.42 o 
   3   9   5       23.92       17.59      6.25 o 
   4   9   5        4.83        2.98      5.43 o 
 -13   0   6      136.34      166.25     15.29 o 
 -12   0   6       21.96       27.42     10.14 o 
 -11   0   6      222.20      224.08     12.38 o 
 -10   0   6       78.94       83.38      7.02 o 
  -9   0   6      145.94      155.47      7.35 o 
  -8   0   6        2.80        0.62      2.78 o 
  -7   0   6       74.11       70.80      6.48 o 
  -6   0   6      148.21      140.18      8.25 o 
  -5   0   6       89.62       92.44      6.29 o 
  -4   0   6      281.83      247.20      6.66 o 
  -3   0   6       71.11       61.66      5.61 o 
  -2   0   6     1382.46     1364.79     21.38 o 
  -1   0   6     1227.02     1324.54     20.99 o 
   0   0   6     1727.04     1827.39     27.39 o 
   1   0   6     1563.86     1754.81     26.61 o 
   2   0   6      936.11      912.19     18.74 o 
   3   0   6      702.05      792.73     14.37 o 
   4   0   6      431.25      473.80     10.11 o 
   5   0   6        1.22        3.55      2.29 o 
   6   0   6        5.46        9.42      3.56 o 
   7   0   6        6.99       -1.40      3.36 o 
   8   0   6       11.76       12.85      4.40 o 
   9   0   6      339.13      338.31     14.44 o 
  10   0   6      188.14      155.13     10.14 o 
  11   0   6        9.85        8.95      5.37 o 
  12   0   6        0.17       -2.37      5.37 o 
  13   0   6       12.63       21.73      7.65 o 
 -13   1   6       27.63       34.75      7.06 o 
 -12   1   6        5.32        9.73      3.87 o 
 -11   1   6       48.05       60.84      5.19 o 
 -10   1   6        1.53       -0.76      2.53 o 
  -9   1   6        0.52       -0.43      2.19 o 
  -8   1   6        0.16       -2.66      1.77 o 
  -7   1   6       44.45       38.52      3.49 o 
  -6   1   6       30.04       28.40      2.99 o 
  -5   1   6      105.63       85.45      3.78 o 
  -4   1   6       91.93       77.52      2.71 o 
  -3   1   6      231.52      257.66      7.11 o 
  -2   1   6      108.43      118.57      3.11 o 
  -1   1   6      131.56      137.67      3.56 o 
   0   1   6      180.24      176.00      3.86 o 
   1   1   6        0.63       -1.59      1.06 o 
   2   1   6      245.34      268.79      5.05 o 
   3   1   6       62.13       87.49      2.93 o 
   4   1   6      225.44      232.99      4.74 o 
   5   1   6      562.55      571.17      9.72 o 
   6   1   6      176.33      181.39      5.12 o 
   7   1   6        0.76       -0.78      1.91 o 
   8   1   6        0.50        1.58      2.68 o 
   9   1   6       40.45       38.84      6.42 o 
  10   1   6        6.86        9.05      3.78 o 
  11   1   6       16.12       16.06     10.37 o 
  12   1   6       10.77       13.40      4.64 o 
  13   1   6       13.56       17.94      5.39 o 
 -13   2   6        2.91        5.83      4.33 o 
 -12   2   6       28.19       29.19      4.46 o 
 -11   2   6      217.41      227.57      7.79 o 
 -10   2   6      312.14      308.01      8.67 o 
  -9   2   6       86.90       89.45      4.94 o 
  -8   2   6      290.16      296.14      7.87 o 
  -7   2   6       26.56       26.84      3.19 o 
  -6   2   6        1.52       -0.29      1.65 o 
  -5   2   6        0.09       -1.95      1.47 o 
  -4   2   6        4.72        4.38      2.24 o 
  -3   2   6       55.26       62.74      3.51 o 
  -2   2   6      921.35      981.63     18.47 o 
  -1   2   6       10.22       13.49      1.53 o 
   0   2   6        9.13        6.70      1.39 o 
   1   2   6       66.96       53.81      3.67 o 
   2   2   6      274.75      299.73      5.52 o 
   3   2   6      257.25      299.12      6.06 o 
   4   2   6       36.64       39.37      3.06 o 
   5   2   6       42.09       42.51      3.77 o 
   6   2   6        0.84        0.30      1.83 o 
   7   2   6       39.49       42.79      3.54 o 
   8   2   6      499.22      466.26     13.42 o 
   9   2   6      156.59      154.70      7.01 o 
  10   2   6       44.57       40.88      5.17 o 
  11   2   6       38.36       35.33      5.10 o 
  12   2   6       13.15        7.83      5.60 o 
  13   2   6       10.78        3.79      5.07 o 
 -12   3   6        1.27        0.38      3.25 o 
 -11   3   6        6.45        4.31      3.01 o 
 -10   3   6       12.32       13.49      3.82 o 
  -9   3   6      232.78      241.72      7.43 o 
  -8   3   6       22.53       15.47      3.16 o 
  -7   3   6      245.96      232.10      6.81 o 
  -6   3   6        0.89       -2.58      1.72 o 
  -5   3   6        6.36        7.05      2.17 o 
  -4   3   6        3.82        1.21      1.66 o 
  -3   3   6      105.56       99.11      4.75 o 
  -2   3   6       52.96       42.06      3.02 o 
  -1   3   6      318.05      326.37      4.99 o 
   0   3   6      504.40      526.39      7.67 o 
   1   3   6      211.93      202.92      4.38 o 
   2   3   6      351.89      341.87      6.00 o 
   3   3   6       43.44       41.31      4.90 o 
   4   3   6       33.21       30.37      3.27 o 
   5   3   6        1.99        0.71      1.90 o 
   6   3   6       39.48       45.98      3.74 o 
   7   3   6      580.54      577.66     10.99 o 
   8   3   6      255.16      288.35     17.04 o 
   9   3   6      290.27      265.31      8.66 o 
  10   3   6       42.94       38.81      5.27 o 
  11   3   6       27.17       40.53      5.99 o 
  12   3   6       48.62       57.24      7.08 o 
 -12   4   6       44.55       38.04      5.84 o 
 -11   4   6        5.02        2.65      3.03 o 
 -10   4   6        4.05        1.09      2.74 o 
  -9   4   6        3.84        2.52      2.91 o 
  -8   4   6        5.64        6.27      2.73 o 
  -7   4   6      150.45      145.20      5.63 o 
  -6   4   6       66.22       59.75      4.10 o 
  -5   4   6       48.42       47.35      5.09 o 
  -4   4   6      279.12      276.84      7.00 o 
  -3   4   6      205.89      190.41      5.55 o 
  -2   4   6        4.47        4.25      1.87 o 
  -1   4   6      112.24      105.92      3.53 o 
   0   4   6      675.04      710.25      8.73 o 
   1   4   6       99.57       99.87      3.43 o 
   2   4   6      206.95      199.19      9.97 o 
   3   4   6      163.34      159.30      5.31 o 
   4   4   6       61.25       67.17      4.35 o 
   5   4   6        0.53       -2.07      2.04 o 
   6   4   6      145.75      142.70      7.20 o 
   7   4   6        9.36       15.16      3.31 o 
   8   4   6        0.00        0.28      2.68 o 
   9   4   6       13.35       19.11      3.55 o 
  10   4   6       56.83       64.13      7.49 o 
  11   4   6       72.57       56.81      9.23 o 
  12   4   6        0.92       -0.70      3.68 o 
 -11   5   6       11.52       13.89      4.59 o 
 -10   5   6        1.10       -0.47      2.93 o 
  -9   5   6        1.27       -0.79      2.78 o 
  -8   5   6        1.91       -3.35      2.52 o 
  -7   5   6        1.30       -1.44      2.47 o 
  -6   5   6      127.86      111.56      5.09 o 
  -5   5   6        0.36       -0.62      2.32 o 
  -4   5   6      157.47      148.34      5.30 o 
  -3   5   6       29.32       32.53      3.46 o 
  -2   5   6      214.82      201.67      5.99 o 
  -1   5   6       58.31       59.56      3.03 o 
   0   5   6       70.15       65.40      3.74 o 
   1   5   6        2.99       -0.12      1.61 o 
   2   5   6      212.70      193.33      6.10 o 
   3   5   6        0.14       -1.67      2.35 o 
   4   5   6      655.04      661.79     22.00 o 
   5   5   6      213.13      211.01      8.39 o 
   6   5   6      167.53      154.21     14.72 o 
   7   5   6       78.20       84.81      5.87 o 
   8   5   6        9.62        6.87      3.22 o 
   9   5   6        0.04       -4.41      2.94 o 
  10   5   6        0.53       -3.38      4.15 o 
  11   5   6        2.39        0.41      5.01 o 
 -10   6   6        2.92        0.14      3.75 o 
  -9   6   6        0.00       -4.01      2.87 o 
  -8   6   6        2.09       -0.82      2.75 o 
  -7   6   6        0.19       -2.36      2.71 o 
  -6   6   6       36.13       38.64      4.30 o 
  -5   6   6      256.07      250.32      7.48 o 
  -4   6   6       41.41       52.45      4.29 o 
  -3   6   6      269.67      243.80      6.89 o 
  -2   6   6      166.93      153.41      5.30 o 
  -1   6   6       23.33       29.21      4.78 o 
   0   6   6        7.06        7.17      2.47 o 
   1   6   6       50.44       40.33      5.54 o 
   2   6   6       22.95       20.27      4.85 o 
   3   6   6      111.52      103.37      9.39 o 
   4   6   6       49.78       43.23      4.55 o 
   5   6   6        2.73        2.28      3.01 o 
   6   6   6        4.24        5.96      3.35 o 
   7   6   6        0.00       -4.38      2.92 o 
   8   6   6        1.54       -0.35      3.51 o 
   9   6   6        8.37        8.68      3.95 o 
  10   6   6       22.84       18.84      4.98 o 
  -8   7   6       11.55       10.65      4.47 o 
  -7   7   6       25.30       32.70      8.23 o 
  -6   7   6       36.82       32.12      5.14 o 
  -5   7   6       11.74       15.31      3.71 o 
  -4   7   6        9.95        6.28      2.94 o 
  -3   7   6       91.97       78.27      5.79 o 
  -2   7   6        2.00        2.21      3.12 o 
  -1   7   6       29.71       29.34      5.35 o 
   0   7   6        1.85       -5.50      3.67 o 
   1   7   6        5.14        2.40      3.93 o 
   2   7   6       40.78       39.06      6.17 o 
   3   7   6       26.39       37.15      6.21 o 
   4   7   6      193.19      212.41     13.17 o 
   5   7   6      243.12      243.01     14.11 o 
   6   7   6        1.08        2.12      3.58 o 
   7   7   6       43.19       47.94      5.46 o 
   8   7   6       24.94       21.58      4.78 o 
  -6   8   6       15.77       15.42      4.72 o 
  -5   8   6       29.45       23.41      4.30 o 
  -4   8   6        1.46       -1.12      4.18 o 
  -3   8   6        0.47       -2.47      3.20 o 
  -2   8   6       23.74       19.59      4.42 o 
  -1   8   6        3.02        3.51      4.77 o 
   0   8   6       81.55       97.64      8.94 o 
   1   8   6       16.97       10.70      4.81 o 
   2   8   6        0.18       -4.96      6.55 o 
   3   8   6        8.96        6.94      4.70 o 
   4   8   6        1.16        1.22      4.43 o 
   5   8   6        2.81        0.29      7.98 o 
   6   8   6       78.81       82.84      8.65 o 
  -3   9   6        0.06       -5.32      6.34 o 
  -2   9   6        9.10        2.22      7.31 o 
  -1   9   6      110.42      130.21     15.46 o 
   0   9   6       65.32       83.41      9.22 o 
   1   9   6        0.59       -3.83      5.10 o 
   2   9   6        1.24       -0.96      4.97 o 
   3   9   6       12.15       17.97      9.61 o 
 -12   1   7        0.04       -1.27      3.04 o 
 -11   1   7       94.81      101.41      5.90 o 
 -10   1   7        4.04        1.87      2.90 o 
  -9   1   7       16.95       13.37      3.35 o 
  -8   1   7       22.80       15.05      3.21 o 
  -7   1   7        6.05        4.22      2.52 o 
  -6   1   7      113.87      119.56      5.89 o 
  -5   1   7       16.39       20.44      3.44 o 
  -4   1   7      243.40      220.01      7.26 o 
  -3   1   7      752.69      768.33     10.29 o 
  -2   1   7      230.55      228.72      4.69 o 
  -1   1   7       24.63       25.88      2.13 o 
   0   1   7       78.41       78.62      3.08 o 
   1   1   7       23.89       17.14      3.36 o 
   2   1   7      580.98      629.04     10.26 o 
   3   1   7      335.72      361.05      6.81 o 
   4   1   7       17.15       15.11      2.32 o 
   5   1   7        1.94        3.40      2.51 o 
   6   1   7        6.84        5.41      2.20 o 
   7   1   7       52.01       52.43      4.96 o 
   8   1   7      101.68       93.21      7.39 o 
   9   1   7       18.47       11.12      3.76 o 
  10   1   7       37.77       29.61      4.76 o 
  11   1   7        0.01        1.09      3.82 o 
  12   1   7        2.55        3.94      4.44 o 
 -12   2   7        2.58        3.14      3.61 o 
 -11   2   7        0.55       -4.28      2.86 o 
 -10   2   7       39.35       40.89      4.60 o 
  -9   2   7       59.59       69.22      5.30 o 
  -8   2   7        2.10       -0.90      2.40 o 
  -7   2   7       33.50       40.77      4.02 o 
  -6   2   7      141.07      137.35      7.59 o 
  -5   2   7       11.23       11.07      2.44 o 
  -4   2   7      266.94      259.48      6.91 o 
  -3   2   7      117.68      104.42      4.26 o 
  -2   2   7        2.64        1.21      1.89 o 
  -1   2   7        8.66        3.52      1.45 o 
   0   2   7       41.26       47.39      2.70 o 
   1   2   7      742.57      781.32     10.56 o 
   2   2   7       89.06       93.58      3.32 o 
   3   2   7        2.99        1.19      1.65 o 
   4   2   7       18.54       19.34      2.78 o 
   5   2   7        1.82        0.38      1.95 o 
   6   2   7        1.89       -0.91      1.90 o 
   7   2   7      354.30      354.88      9.91 o 
   8   2   7      255.64      242.12      8.67 o 
   9   2   7       43.50       29.62      4.93 o 
  10   2   7        2.30        3.45      4.08 o 
  11   2   7       32.10       40.45      5.76 o 
  12   2   7        3.08       -2.60      5.05 o 
 -12   3   7        6.51        5.47      3.70 o 
 -11   3   7        0.29       -0.65      3.12 o 
 -10   3   7        0.00       -1.72      2.78 o 
  -9   3   7       25.49       32.34      4.19 o 
  -8   3   7       30.48       36.61      4.19 o 
  -7   3   7       15.33       14.28      3.17 o 
  -6   3   7        3.68        1.54      2.31 o 
  -5   3   7        5.96        4.27      2.29 o 
  -4   3   7       33.76       31.54      3.34 o 
  -3   3   7        1.10        1.38      1.99 o 
  -2   3   7       10.91       10.69      2.42 o 
  -1   3   7      153.15      140.29      5.02 o 
   0   3   7      445.19      435.88      7.43 o 
   1   3   7       50.20       47.75      2.76 o 
   2   3   7      473.02      459.81      9.70 o 
   3   3   7        1.37       -0.90      1.88 o 
   4   3   7       27.37       23.06      3.95 o 
   5   3   7      213.59      202.53      7.07 o 
   6   3   7      145.52      145.75      5.43 o 
   7   3   7        4.74        4.26      2.65 o 
   8   3   7       53.78       71.83      6.04 o 
   9   3   7        3.87       -4.46      3.86 o 
  10   3   7       10.38        1.20      4.53 o 
  11   3   7        0.49       -5.37      3.97 o 
 -11   4   7        0.07       -3.72      3.21 o 
 -10   4   7       31.41       37.14      5.39 o 
  -9   4   7        5.33        0.42      2.83 o 
  -8   4   7       13.92        7.57      4.13 o 
  -7   4   7        4.83        5.70      2.92 o 
  -6   4   7      214.31      196.67     13.12 o 
  -5   4   7      426.40      405.50      9.43 o 
  -4   4   7      441.05      446.75      9.76 o 
  -3   4   7        0.26        1.48      2.06 o 
  -2   4   7        0.12       -2.33      1.56 o 
  -1   4   7       44.42       49.95      3.24 o 
   0   4   7        4.31        3.91      2.32 o 
   1   4   7      101.35      101.56      3.54 o 
   2   4   7       21.41       23.29      3.05 o 
   3   4   7       86.61       82.17      5.71 o 
   4   4   7        3.84       10.21      5.21 o 
   5   4   7       23.53       21.26      3.38 o 
   6   4   7       60.18       63.35      4.74 o 
   7   4   7        0.50        0.88      2.81 o 
   8   4   7      147.74      139.84      6.03 o 
   9   4   7        2.51       -0.73      3.09 o 
  10   4   7        3.04        5.21      4.51 o 
  11   4   7       18.06       19.65      5.86 o 
 -10   5   7        8.66        3.21      3.40 o 
  -9   5   7        0.48       -2.27      2.83 o 
  -8   5   7        1.12       -1.07      2.55 o 
  -7   5   7       27.34       31.14      4.60 o 
  -6   5   7       62.48       70.70      7.20 o 
  -5   5   7      286.37      287.80      8.65 o 
  -4   5   7        3.01        0.24      2.48 o 
  -3   5   7       14.04       11.29      3.17 o 
  -2   5   7       30.78       31.75      3.19 o 
  -1   5   7        2.35        0.30      1.82 o 
   0   5   7        0.05       -1.73      1.97 o 
   1   5   7       40.09       43.31      6.81 o 
   2   5   7      215.52      199.93      8.96 o 
   3   5   7      343.59      327.39      8.44 o 
   4   5   7        0.11       -1.20      2.64 o 
   5   5   7       40.78       30.71      4.04 o 
   6   5   7       32.14       27.88      4.10 o 
   7   5   7      637.24      672.41     30.13 o 
   8   5   7      177.71      177.86     15.12 o 
   9   5   7        7.88       13.51      4.03 o 
  10   5   7       41.58       50.34      9.05 o 
  -9   6   7        2.77       -0.50      3.53 o 
  -8   6   7        0.54       -4.63      3.09 o 
  -7   6   7        2.84       -1.56      2.97 o 
  -6   6   7        3.33        1.34      2.75 o 
  -5   6   7        7.14        3.73      2.80 o 
  -4   6   7      134.88      152.58      5.93 o 
  -3   6   7      187.09      188.11      6.31 o 
  -2   6   7      247.27      237.37      7.42 o 
  -1   6   7       52.69       55.47      6.97 o 
   0   6   7       10.68        4.23      4.04 o 
   1   6   7        1.72        0.23      3.98 o 
   2   6   7       85.89      105.11      8.36 o 
   3   6   7        1.71        7.59      4.57 o 
   4   6   7      349.11      344.54     22.17 o 
   5   6   7        5.23        3.96      3.38 o 
   6   6   7        0.77       -2.20      3.27 o 
   7   6   7        5.67        8.23      3.90 o 
   8   6   7        7.56        4.72      3.77 o 
   9   6   7       21.57       16.42      4.58 o 
  -7   7   7       25.42       34.54      4.90 o 
  -6   7   7        3.11        1.93      3.22 o 
  -5   7   7       16.03       28.02      6.82 o 
  -4   7   7      112.74      122.30      7.00 o 
  -3   7   7       73.99       76.18      6.16 o 
  -2   7   7       31.93       34.63      4.37 o 
  -1   7   7        2.59       -5.54      3.91 o 
   0   7   7        1.57       -6.23      4.78 o 
   1   7   7        7.72        2.92      5.09 o 
   2   7   7        3.03       -3.87      5.77 o 
   3   7   7       25.61       29.38      6.03 o 
   4   7   7       26.06       27.19      6.07 o 
   5   7   7        0.22       -0.56      4.65 o 
   6   7   7        1.90       -1.39      3.92 o 
   7   7   7       31.08       35.47      6.91 o 
  -5   8   7        6.64        2.24      6.49 o 
  -4   8   7        8.33       12.99      5.81 o 
  -3   8   7       41.67       50.19      9.75 o 
  -2   8   7       21.89       26.53      6.34 o 
  -1   8   7       11.23        6.67      5.14 o 
   0   8   7        0.17       -3.63      4.59 o 
   1   8   7        6.64        8.90      6.04 o 
   2   8   7        1.11        2.75      4.99 o 
   3   8   7        2.51       -5.50      4.36 o 
   4   8   7        2.86       -5.86      4.31 o 
   5   8   7        3.60       -1.99      5.05 o 
 -12   0   8      137.97      160.90     12.47 o 
 -11   0   8      115.75      116.12     10.53 o 
 -10   0   8       11.33       14.42      6.47 o 
  -9   0   8       38.07       38.97      7.61 o 
  -8   0   8      113.01      108.27      8.83 o 
  -7   0   8       32.74       30.69      6.49 o 
  -6   0   8       73.59       74.94      6.79 o 
  -5   0   8        4.41        0.35      3.28 o 
  -4   0   8      619.35      646.28     21.12 o 
  -3   0   8      230.11      233.56      7.27 o 
  -2   0   8       46.52       40.05      3.90 o 
  -1   0   8      483.61      524.03     11.61 o 
   0   0   8       10.26        5.93      2.46 o 
   1   0   8       70.48       71.53      7.06 o 
   2   0   8       42.76       43.65      5.84 o 
   3   0   8      126.79      119.17      5.59 o 
   4   0   8      101.36       89.73      5.04 o 
   5   0   8      355.62      350.80     13.34 o 
   6   0   8      522.36      477.21     16.50 o 
   7   0   8      358.53      326.76     13.81 o 
   8   0   8      137.46      152.39     10.25 o 
   9   0   8      276.83      289.18     13.95 o 
  10   0   8       72.55       59.34      8.70 o 
  11   0   8        2.20       -1.68      5.45 o 
 -12   1   8        0.48        2.70      4.57 o 
 -11   1   8        0.04        1.52      3.98 o 
 -10   1   8       44.40       51.82      6.33 o 
  -9   1   8      117.23      122.22      7.04 o 
  -8   1   8       37.97       34.63      5.15 o 
  -7   1   8       32.95       28.63      4.55 o 
  -6   1   8       72.90       68.05      5.84 o 
  -5   1   8      160.88      149.78      5.37 o 
  -4   1   8      150.46      141.50      5.08 o 
  -3   1   8       76.89       70.77      4.04 o 
  -2   1   8        0.22       -1.55      1.43 o 
  -1   1   8       30.81       33.87      2.61 o 
   0   1   8      128.72      117.48      3.75 o 
   1   1   8       33.32       29.64      3.68 o 
   2   1   8        5.27        4.80      1.90 o 
   3   1   8      560.23      597.18      9.29 o 
   4   1   8      244.25      232.59      6.23 o 
   5   1   8       53.41       59.64      5.53 o 
   6   1   8       59.06       47.47      8.11 o 
   7   1   8       55.01       39.67      4.72 o 
   8   1   8      166.70      150.64      7.22 o 
   9   1   8        5.29        0.62      3.26 o 
  10   1   8        0.39       -1.33      4.74 o 
  11   1   8        0.90       -1.15      4.24 o 
 -11   2   8        1.91        0.78      3.34 o 
 -10   2   8        1.66        2.64      3.21 o 
  -9   2   8       67.03       68.06      5.55 o 
  -8   2   8      400.66      400.17     11.06 o 
  -7   2   8       67.10       75.83      5.62 o 
  -6   2   8        6.97        0.15      2.52 o 
  -5   2   8       12.15        8.75      3.94 o 
  -4   2   8       14.35       10.70      2.73 o 
  -3   2   8      366.95      351.11      8.37 o 
  -2   2   8      341.20      332.94      8.75 o 
  -1   2   8       78.21       78.18      4.11 o 
   0   2   8       21.40       18.53      2.29 o 
   1   2   8      200.34      198.71      4.97 o 
   2   2   8      119.49      127.16      3.65 o 
   3   2   8        7.25        7.39      2.32 o 
   4   2   8       92.92       80.91      4.34 o 
   5   2   8       65.58       62.88      4.52 o 
   6   2   8        2.76       -1.28      2.45 o 
   7   2   8       27.04       15.47      3.82 o 
   8   2   8       78.00       79.18      6.48 o 
   9   2   8       53.90       45.60      5.49 o 
  10   2   8        0.00       -4.87      3.25 o 
  11   2   8        0.09       -2.87      4.13 o 
 -11   3   8        2.03        0.65      3.50 o 
 -10   3   8        2.79        1.57      3.02 o 
  -9   3   8       17.01       19.13      3.89 o 
  -8   3   8        4.41        3.95      3.82 o 
  -7   3   8       21.17       26.36      3.91 o 
  -6   3   8       72.96       65.75      6.67 o 
  -5   3   8        5.70        7.40      2.83 o 
  -4   3   8       42.88       36.55      3.43 o 
  -3   3   8       16.68       18.44      3.07 o 
  -2   3   8        7.12        3.23      2.41 o 
  -1   3   8      108.42      105.23      4.78 o 
   0   3   8        0.22       -1.22      2.29 o 
   1   3   8        0.48        1.43      1.77 o 
   2   3   8      338.54      330.03      7.86 o 
   3   3   8      999.16     1026.47     16.08 o 
   4   3   8       88.96       86.77      4.61 o 
   5   3   8        1.70       -0.27      2.41 o 
   6   3   8        3.08        0.39      2.70 o 
   7   3   8       13.79        8.34      3.03 o 
   8   3   8       63.71       53.79      6.02 o 
   9   3   8       47.56       40.24      5.79 o 
  10   3   8        0.10       -4.67      4.92 o 
  11   3   8        5.24        3.72      5.04 o 
 -10   4   8        0.19       -0.31      3.19 o 
  -9   4   8        8.73        6.28      3.49 o 
  -8   4   8        5.05        4.44      3.16 o 
  -7   4   8       12.83        8.26      3.60 o 
  -6   4   8        1.55       -3.43      2.46 o 
  -5   4   8       37.22       27.59      4.07 o 
  -4   4   8       42.81       37.29      4.07 o 
  -3   4   8       14.60       12.00      5.43 o 
  -2   4   8       72.12       73.94      4.68 o 
  -1   4   8       60.89       59.93      4.23 o 
   0   4   8       14.58       16.74      3.02 o 
   1   4   8        0.30        2.85      3.42 o 
   2   4   8      285.67      273.73     16.08 o 
   3   4   8       20.40       22.71      5.64 o 
   4   4   8       37.28       37.65      4.00 o 
   5   4   8      132.27      132.49      5.72 o 
   6   4   8       16.09       13.63      5.17 o 
   7   4   8      276.71      291.40     17.44 o 
   8   4   8        1.58       -4.53      3.02 o 
   9   4   8        3.82        3.49      4.62 o 
  10   4   8        6.57       -1.07      4.89 o 
  -9   5   8       24.52       30.91      4.74 o 
  -8   5   8       16.21       13.66      4.76 o 
  -7   5   8        0.07       -2.24      2.76 o 
  -6   5   8        9.95        5.40      3.09 o 
  -5   5   8       38.20       31.03      4.14 o 
  -4   5   8        0.51       -1.60      2.68 o 
  -3   5   8       41.52       35.02      3.90 o 
  -2   5   8       53.78       55.31      4.16 o 
  -1   5   8        0.01       -2.30      2.31 o 
   0   5   8       26.37       26.86      5.42 o 
   1   5   8       26.60       25.21      5.22 o 
   2   5   8       68.94       69.40      7.03 o 
   3   5   8      271.25      285.27     11.13 o 
   4   5   8       19.96       17.16      3.93 o 
   5   5   8      203.79      213.25      7.49 o 
   6   5   8      312.29      341.74     19.74 o 
   7   5   8       20.87       35.14     10.75 o 
   8   5   8        1.28       -0.33      3.86 o 
   9   5   8        8.96        8.42      4.03 o 
  -8   6   8        0.01       -4.48      2.99 o 
  -7   6   8        1.70        1.74      3.35 o 
  -6   6   8        4.66        4.84      3.33 o 
  -5   6   8       88.09      107.65      6.04 o 
  -4   6   8        2.23        2.77      2.94 o 
  -3   6   8       29.94       28.68      4.15 o 
  -2   6   8        5.14        3.31      3.59 o 
  -1   6   8        6.07        2.40      4.75 o 
   0   6   8        3.32        1.94      4.23 o 
   1   6   8        0.09       -2.50      3.82 o 
   2   6   8        2.61        4.79      5.76 o 
   3   6   8        0.06        1.79      4.32 o 
   4   6   8        2.62       -0.14      4.34 o 
   5   6   8       42.38       40.92      6.73 o 
   6   6   8       75.07       97.71      8.80 o 
   7   6   8        0.73        1.05      3.77 o 
   8   6   8       24.09       28.06      5.02 o 
  -6   7   8       18.53       25.12      4.49 o 
  -5   7   8        7.78        8.39      7.06 o 
  -4   7   8       58.36       67.19      7.16 o 
  -3   7   8        1.19        2.44      3.34 o 
  -2   7   8       21.28        8.09      5.72 o 
  -1   7   8        0.02       -6.42      4.28 o 
   0   7   8        2.42       -0.50      4.58 o 
   1   7   8        5.38       -0.80      4.37 o 
   2   7   8        3.39        0.09      4.45 o 
   3   7   8        6.11        2.29      4.88 o 
   4   7   8       24.11       23.52      6.24 o 
   5   7   8      171.56      192.82     11.52 o 
   6   7   8       20.12       21.71      6.28 o 
  -3   8   8        7.45        7.29      5.61 o 
  -2   8   8        3.04        7.57      5.70 o 
  -1   8   8        2.60        4.07      5.71 o 
   0   8   8        0.35       -3.09      5.26 o 
   1   8   8        8.05        3.04      5.55 o 
   2   8   8        4.20        0.07      5.30 o 
   3   8   8        7.76        6.93      5.34 o 
 -11   1   9        9.33        6.62      6.30 o 
 -10   1   9        7.58        3.42      3.87 o 
  -9   1   9       50.06       56.04      8.18 o 
  -8   1   9       26.68       17.75      4.37 o 
  -7   1   9        0.59       -1.95      2.81 o 
  -6   1   9        0.65        0.21      2.88 o 
  -5   1   9        3.85       -2.37      2.88 o 
  -4   1   9       54.99       48.47      5.36 o 
  -3   1   9      269.96      270.87      7.30 o 
  -2   1   9      127.24      120.89      5.10 o 
  -1   1   9       28.24       24.91      4.42 o 
   0   1   9      421.86      437.01      7.78 o 
   1   1   9      276.01      280.14      6.19 o 
   2   1   9        0.03       -1.52      1.87 o 
   3   1   9        0.08       -0.62      2.11 o 
   4   1   9       11.19       10.31      2.69 o 
   5   1   9       28.02       18.81      3.74 o 
   6   1   9       78.34       73.54      5.77 o 
   7   1   9        0.15       -4.63      3.09 o 
   8   1   9       39.65       30.86      4.96 o 
   9   1   9        2.84       -0.58      3.48 o 
  10   1   9        1.29       -1.81      3.88 o 
 -10   2   9       29.32       23.06      8.44 o 
  -9   2   9       20.58       20.35      6.72 o 
  -8   2   9       49.57       44.45      5.97 o 
  -7   2   9      206.83      186.33      8.43 o 
  -6   2   9      364.91      349.06     11.41 o 
  -5   2   9      101.75       95.12      4.94 o 
  -4   2   9        4.21        3.03      2.66 o 
  -3   2   9       26.24       25.16      3.43 o 
  -2   2   9       12.83       13.88      2.97 o 
  -1   2   9       46.02       40.48      4.09 o 
   0   2   9      282.87      287.25      7.92 o 
   1   2   9        0.96        0.70      1.98 o 
   2   2   9       18.11       18.84      3.04 o 
   3   2   9      113.28      101.76      4.82 o 
   4   2   9        3.09       -0.95      2.32 o 
   5   2   9       32.53       32.78      4.08 o 
   6   2   9      111.27      109.29     13.69 o 
   7   2   9       59.75       57.89      5.52 o 
   8   2   9        6.83       -0.24      3.55 o 
   9   2   9        4.43       -1.59      3.99 o 
  10   2   9       29.14       23.11      5.33 o 
 -10   3   9        0.99       -1.18      3.28 o 
  -9   3   9       40.94       44.94      5.19 o 
  -8   3   9      109.41      113.03      6.44 o 
  -7   3   9       95.75       88.96      5.72 o 
  -6   3   9       13.75        4.40      3.45 o 
  -5   3   9      138.38      142.27      6.15 o 
  -4   3   9       23.50       18.47      3.83 o 
  -3   3   9        1.02       -0.56      2.50 o 
  -2   3   9       28.10       26.56      3.90 o 
  -1   3   9        0.11       -3.39      2.26 o 
   0   3   9      500.00      502.21     10.93 o 
   1   3   9      855.95      882.05     19.79 o 
   2   3   9       47.41       50.76      6.02 o 
   3   3   9      304.19      277.48      7.66 o 
   4   3   9      186.09      192.59      6.59 o 
   5   3   9      216.14      212.07      7.04 o 
   6   3   9      161.48      161.83      6.31 o 
   7   3   9        5.61       -0.17      3.32 o 
   8   3   9       11.98       10.18      4.34 o 
   9   3   9       33.97       31.67      5.50 o 
  10   3   9        5.40        2.86      4.71 o 
  -9   4   9       11.93       10.24      3.90 o 
  -8   4   9       51.18       56.43      5.54 o 
  -7   4   9        5.35        6.53      3.42 o 
  -6   4   9       17.07       27.77      5.48 o 
  -5   4   9      100.73      100.94      5.67 o 
  -4   4   9       98.72       82.81     10.04 o 
  -3   4   9       38.61       27.86      3.91 o 
  -2   4   9        0.03       -3.65      2.44 o 
  -1   4   9        4.01        2.00      2.76 o 
   0   4   9      168.38      173.48      8.60 o 
   1   4   9        1.24       -4.43      3.62 o 
   2   4   9      441.97      430.56     17.85 o 
   3   4   9      191.95      183.04     16.68 o 
   4   4   9       24.24       22.31      3.67 o 
   5   4   9       92.36      112.60      7.00 o 
   6   4   9      182.88      184.09      7.02 o 
   7   4   9        1.82        3.04      4.34 o 
   8   4   9        1.48        1.64      3.85 o 
   9   4   9        0.16       -1.39      4.48 o 
  -8   5   9        8.77       12.31      3.90 o 
  -7   5   9        0.38        0.78      3.48 o 
  -6   5   9        4.27        2.33      3.27 o 
  -5   5   9       13.40        7.30      3.43 o 
  -4   5   9       31.44       27.51      3.69 o 
  -3   5   9        0.24       -2.81      2.44 o 
  -2   5   9       75.27       75.88      5.18 o 
  -1   5   9       90.86       86.92     18.84 o 
   0   5   9        9.13        2.28      3.97 o 
   1   5   9       21.41       19.79      7.02 o 
   2   5   9        5.97       -4.32      3.96 o 
   3   5   9       14.40       14.40      5.01 o 
   4   5   9        1.00        0.73      4.35 o 
   5   5   9       12.28        9.12      4.91 o 
   6   5   9       18.57       21.28      4.21 o 
   7   5   9       18.46       16.78      4.38 o 
   8   5   9       16.13        7.55      4.19 o 
  -7   6   9       30.41       36.18      5.26 o 
  -6   6   9       56.27       57.61      5.74 o 
  -5   6   9        6.30       10.88      3.96 o 
  -4   6   9       10.06        9.55      3.80 o 
  -3   6   9        9.49       12.50      3.76 o 
  -2   6   9        1.60       -2.16      4.56 o 
  -1   6   9       21.14        9.29      5.38 o 
   0   6   9        1.74       -3.82      4.40 o 
   1   6   9        0.03       -3.37      4.24 o 
   2   6   9        2.82        5.41      4.80 o 
   3   6   9       34.26       44.59      6.93 o 
   4   6   9       18.26       29.23      6.31 o 
   5   6   9       94.09      116.26      9.93 o 
   6   6   9       20.12       34.29      6.94 o 
  -4   7   9        0.09        1.02      3.80 o 
  -3   7   9        0.02       -3.62      4.83 o 
  -2   7   9       20.02       13.78      6.34 o 
  -1   7   9       41.27       43.58      7.41 o 
   0   7   9        0.00       -1.09      4.84 o 
   1   7   9        1.31        1.03      5.10 o 
   2   7   9       54.17       58.87      8.33 o 
   3   7   9       30.32       42.92      7.77 o 
   4   7   9        8.24        0.15      5.37 o 
 -10   0  10      428.53      457.84     21.13 o 
  -9   0  10      404.94      423.38     19.66 o 
  -8   0  10       89.50       98.36      9.70 o 
  -7   0  10       22.37       21.84      7.00 o 
  -6   0  10        5.43       -3.90      4.22 o 
  -5   0  10       69.89       73.61      9.61 o 
  -4   0  10       90.90       68.41      9.29 o 
  -3   0  10       17.38       15.15      6.16 o 
  -2   0  10      227.23      234.01     13.37 o 
  -1   0  10      143.69      151.65     11.01 o 
   0   0  10       99.29      100.30      5.73 o 
   1   0  10      129.70      148.33     16.83 o 
   2   0  10      164.31      179.66      8.76 o 
   3   0  10      362.69      378.70     39.70 o 
   4   0  10       33.88       34.29      6.46 o 
   5   0  10        0.50       -6.30      4.20 o 
   6   0  10        8.01        3.71      4.76 o 
   7   0  10       15.85        9.61      5.63 o 
   8   0  10       92.26       98.86     10.41 o 
   9   0  10        2.71        7.39      6.47 o 
 -10   1  10       62.24       77.35      8.70 o 
  -9   1  10       10.16        5.47      4.61 o 
  -8   1  10        3.13       -1.21      3.35 o 
  -7   1  10       34.02       44.17     14.00 o 
  -6   1  10        5.18       -2.78      4.04 o 
  -5   1  10       12.11       14.42      4.35 o 
  -4   1  10        1.21        0.76      3.42 o 
  -3   1  10        3.46        2.69      3.36 o 
  -2   1  10        6.64        4.50      2.77 o 
  -1   1  10       10.18        4.08      2.80 o 
   0   1  10       48.54       52.40      4.70 o 
   1   1  10      878.12      954.90     13.55 o 
   2   1  10      479.88      521.28      9.33 o 
   3   1  10       82.61       83.71      4.71 o 
   4   1  10       68.80       75.15      5.01 o 
   5   1  10        0.12        1.32      3.08 o 
   6   1  10       30.62       26.63      6.08 o 
   7   1  10       54.75       41.54      5.70 o 
   8   1  10       15.18       18.12      4.55 o 
   9   1  10        9.50       18.77      5.08 o 
  -9   2  10        3.65        0.20      4.21 o 
  -8   2  10        2.45        3.27      3.86 o 
  -7   2  10       24.24       17.35      4.67 o 
  -6   2  10        2.83        0.10      3.39 o 
  -5   2  10        0.64       -2.48      3.22 o 
  -4   2  10        2.44        1.22      3.45 o 
  -3   2  10       12.77        7.90      2.98 o 
  -2   2  10       43.74       36.93      4.23 o 
  -1   2  10        1.43        0.39      2.92 o 
   0   2  10      241.11      229.14      9.03 o 
   1   2  10        8.42        2.94      3.12 o 
   2   2  10      331.68      332.98     11.16 o 
   3   2  10       69.70       70.42      4.96 o 
   4   2  10       94.03       94.31      5.76 o 
   5   2  10      171.69      155.28      6.18 o 
   6   2  10        0.04       -2.37      3.21 o 
   7   2  10      102.96       99.69      6.82 o 
   8   2  10       41.79       32.59      5.40 o 
   9   2  10        4.61        3.75      4.31 o 
  -9   3  10        2.14        0.26      4.17 o 
  -8   3  10        1.53       -1.47      3.87 o 
  -7   3  10        3.66       -4.03      3.35 o 
  -6   3  10        0.50        0.00      3.73 o 
  -5   3  10       16.04        9.37      3.45 o 
  -4   3  10       21.35       24.69      4.10 o 
  -3   3  10       32.22       31.00      4.31 o 
  -2   3  10        0.09       -2.61      2.80 o 
  -1   3  10        0.66       -1.85      2.61 o 
   0   3  10        6.99        4.39      3.21 o 
   1   3  10       26.40       28.61      5.30 o 
   2   3  10        0.32       -1.04      3.89 o 
   3   3  10        0.28       -6.67      4.71 o 
   4   3  10       16.39       13.76      3.62 o 
   5   3  10       20.60       26.01      4.26 o 
   6   3  10       11.43       10.39      3.42 o 
   7   3  10        0.86        1.84      4.04 o 
   8   3  10        0.13       -2.16      3.79 o 
  -8   4  10        3.65        4.80      3.52 o 
  -7   4  10        0.00       -3.22      3.69 o 
  -6   4  10        0.00       -2.08      3.19 o 
  -5   4  10       50.01       61.58      5.64 o 
  -4   4  10       33.61       32.10      4.73 o 
  -3   4  10        0.00       -3.74      2.74 o 
  -2   4  10        0.36        1.35      3.04 o 
  -1   4  10        6.98       11.58      3.58 o 
   0   4  10        1.60       -1.16      3.87 o 
   1   4  10       12.92        5.17      4.31 o 
   2   4  10        0.23       -0.73      3.93 o 
   3   4  10       48.74       46.67      6.50 o 
   4   4  10       13.92        8.53      5.01 o 
   5   4  10       43.88       54.90      7.03 o 
   6   4  10       48.31       45.17      7.49 o 
   7   4  10        0.19       -2.78      5.05 o 
   8   4  10        1.16       -1.01      4.82 o 
  -7   5  10       14.08       13.15      4.34 o 
  -6   5  10        1.78       -3.66      2.98 o 
  -5   5  10        1.18        1.56      3.66 o 
  -4   5  10       64.58       74.96      8.52 o 
  -3   5  10       31.12       28.70      4.44 o 
  -2   5  10       43.27       45.62      5.13 o 
  -1   5  10       33.56       32.92      6.62 o 
   0   5  10       13.43       27.41      5.88 o 
   1   5  10        0.16       -6.14      4.09 o 
   2   5  10        0.00       -5.59      4.23 o 
   3   5  10       13.60       15.68      5.49 o 
   4   5  10        3.22        2.38      4.77 o 
   5   5  10        1.13       -2.18      4.68 o 
   6   5  10       17.60       26.72     11.25 o 
  -5   6  10        3.19        2.32      3.72 o 
  -4   6  10       24.71       27.28      4.81 o 
  -3   6  10       21.08       16.69      6.15 o 
  -2   6  10       11.53       13.98      5.75 o 
  -1   6  10        0.26        2.71      5.05 o 
   0   6  10       15.06        9.53      5.69 o 
   1   6  10       23.40       27.66      6.50 o 
   2   6  10        6.93        8.75      5.10 o 
   3   6  10       35.18       29.93      7.11 o 
   4   6  10       35.73       49.86      7.69 o 
  -8   1  11       17.92       14.34      4.97 o 
  -7   1  11        0.07        1.15      4.01 o 
  -6   1  11        0.31       -2.01      3.53 o 
  -5   1  11       15.70       12.23      4.35 o 
  -4   1  11       96.16       98.17     10.89 o 
  -3   1  11       11.77       15.61      4.79 o 
  -2   1  11      328.45      326.51     21.07 o 
  -1   1  11      542.28      611.42     17.01 o 
   0   1  11      203.64      211.21      7.44 o 
   1   1  11       16.56       15.12      3.87 o 
   2   1  11      117.74      111.44      7.31 o 
   3   1  11       40.39       42.05      4.61 o 
   4   1  11        5.23        2.97      3.67 o 
   5   1  11       16.07        8.20      4.51 o 
   6   1  11       15.58       15.64      6.16 o 
   7   1  11       79.36       67.85      6.62 o 
   8   1  11        1.19       -1.26      4.36 o 
  -8   2  11        0.41       -3.05      7.44 o 
  -7   2  11        6.89        4.10      4.28 o 
  -6   2  11        3.98        7.04      4.24 o 
  -5   2  11        4.48        4.32      3.75 o 
  -4   2  11        1.61       -1.55      3.66 o 
  -3   2  11        8.54       10.05      4.26 o 
  -2   2  11        0.41       -0.87      3.07 o 
  -1   2  11       22.65       20.20      4.84 o 
   0   2  11      205.83      206.81      7.46 o 
   1   2  11      372.43      360.23     11.99 o 
   2   2  11        1.14       -5.63      3.76 o 
   3   2  11        5.89        4.33      3.99 o 
   4   2  11        1.94        3.04      3.17 o 
   5   2  11        0.15       -0.19      3.65 o 
   6   2  11       19.26       15.26      4.31 o 
   7   2  11        1.09        0.71      4.00 o 
  -7   3  11        0.04       -5.10      3.91 o 
  -6   3  11       57.86       53.03      7.01 o 
  -5   3  11      105.57      112.12      7.90 o 
  -4   3  11       10.44        5.79      4.55 o 
  -3   3  11       43.20       55.29      5.29 o 
  -2   3  11       23.38       19.33      4.13 o 
  -1   3  11       15.38       13.80      3.76 o 
   0   3  11       10.05        5.76      4.79 o 
   1   3  11        0.25       -3.59      4.11 o 
   2   3  11        1.90       -2.63      5.25 o 
   3   3  11        2.19       -3.06      3.95 o 
   4   3  11       11.82        9.61      4.79 o 
   5   3  11        4.18        0.37      4.77 o 
   6   3  11        0.04       -1.95      3.54 o 
   7   3  11        0.90       -0.54      4.21 o 
  -6   4  11        0.60       -1.02      4.68 o 
  -5   4  11        4.30        1.33      3.68 o 
  -4   4  11        1.65        1.75      3.70 o 
  -3   4  11        0.03       -1.41      3.27 o 
  -2   4  11        0.61       -1.85      3.27 o 
  -1   4  11        3.73        2.04      4.19 o 
   0   4  11       18.02       13.07      5.22 o 
   1   4  11       10.22        5.44      5.17 o 
   2   4  11       10.12        7.66      5.29 o 
   3   4  11        2.77        4.60      4.75 o 
   4   4  11       31.47       45.45      6.73 o 
   5   4  11       21.00       19.93      6.12 o 
   6   4  11        0.03       -2.18      4.96 o 
  -4   5  11        2.80       -0.06      3.75 o 
  -3   5  11       30.14       32.55      6.36 o 
  -2   5  11       24.55       33.21     10.91 o 
  -1   5  11       77.93       78.60     16.54 o 
   0   5  11       45.64       50.74      7.36 o 
   1   5  11        0.48       -3.09      5.01 o 
   2   5  11        9.40       10.07      5.52 o 
   3   5  11       17.08       16.87      6.05 o 
   4   5  11       20.57       33.07      6.78 o 
  -6   0  12        9.10        2.26      5.89 o 
  -5   0  12        0.11        1.55      5.73 o 
  -4   0  12       15.67       10.78      7.11 o 
  -3   0  12        0.18        1.23      6.16 o 
  -2   0  12      368.69      380.51     19.21 o 
  -1   0  12      410.60      441.13     20.99 o 
   0   0  12      209.15      214.13     14.90 o 
   1   0  12      141.91      138.23     12.86 o 
   3   0  12       31.53       24.57      6.40 o 
   4   0  12        0.68       -4.59      5.02 o 
   5   0  12       23.27       23.78      6.36 o 
   6   0  12        6.78        1.51      5.75 o 
  -6   1  12        1.85       -2.64      4.07 o 
  -5   1  12       44.22       50.48     12.27 o 
  -4   1  12       78.33       78.37      7.87 o 
  -3   1  12        6.77        7.38      7.38 o 
  -2   1  12        0.10       -2.25      4.13 o 
  -1   1  12      117.71      123.75      8.30 o 
   0   1  12      224.52      250.95     11.98 o 
   1   1  12        0.05       -3.30      3.96 o 
   2   1  12       12.51       11.72      4.79 o 
   3   1  12       21.22       25.89      6.47 o 
   4   1  12       40.84       47.45      5.46 o 
   5   1  12       99.93      110.63      7.52 o 
   6   1  12       42.47       47.37      5.95 o 
  -6   2  12        9.20        6.55      5.11 o 
  -5   2  12        9.43        4.21      4.38 o 
  -4   2  12       58.82       65.14      8.52 o 
  -3   2  12        0.68        0.18      4.59 o 
  -2   2  12       49.04       62.69      7.58 o 
  -1   2  12        0.36       -2.76      4.68 o 
   0   2  12        6.04       -1.54      4.22 o 
   1   2  12        9.24       10.92      5.38 o 
   2   2  12        0.07       -1.52      4.45 o 
   3   2  12        7.79       10.46      4.91 o 
   4   2  12       21.67       20.97      6.49 o 
   5   2  12        1.75        2.63      6.01 o 
  -5   3  12        2.26       -0.80      4.31 o 
  -4   3  12       57.19       70.65      9.70 o 
  -3   3  12       65.03       87.07      8.67 o 
  -2   3  12        2.76        5.89      4.02 o 
  -1   3  12        0.14       -0.96      4.58 o 
   0   3  12        8.73        9.45      5.28 o 
   1   3  12        6.46        4.45      4.44 o 
   2   3  12       24.47       15.60     11.84 o 
   3   3  12        3.09       -1.24      4.61 o 
   4   3  12       24.81       18.74      5.89 o 
  -3   4  12        0.79        2.23      3.97 o 
  -2   4  12        2.80       -2.17      4.71 o 
  -1   4  12       22.10       24.38      6.23 o 
   0   4  12       62.05       61.09     18.35 o 
   1   4  12       32.58       32.66      7.00 o 
   2   4  12        4.50        2.00      5.27 o 
   3   4  12       17.13       22.56     10.06 o 
  -3   1  13        0.06       -6.81      4.61 o 
  -2   1  13        0.20       -0.47      4.68 o 
  -1   1  13       13.31       24.73      6.56 o 
   0   1  13       11.73       19.12     10.11 o 
   1   1  13      106.42      165.13     18.19 o 
   3   1  13        9.87       14.83      6.32 o 
  -2   2  13       13.82       15.71      6.14 o 
  -1   2  13        7.29        1.12      8.66 o 
   0   2  13       10.51        9.38      9.74 o 
   1   2  13        0.39       -6.78      4.52 o 
   2   2  13        0.30       -0.36      4.97 o 
                                                 
